# Supplementary material for: Dynamic Metabolomics and Transcriptomics Analyses for Characterization of Phenolic Compounds and Their Biosynthetic Characteristics in Wheat Grain
Source: Front Nutr. 2022 Feb 16;9:844337. doi: 10.3389/fnut.2022.844337 (PMC8888538; doi:10.3389/fnut.2022.844337)
Supplement: Supplementary file 1 [file Table_1.XLSX]

## Sheet: Sheet1
Table S1 Oligonucleotide primers used for qRT-PCR amplification.
Gene ID	Primer 5'-3'
TraesCS6A02G029800	F:GACATAATCGCCCTCGCCACAAG
	R:GCGTTGAGGCTGTCCAGGTTG
TraesCS7B02G052600	F:CACCATCCTCCGCAAGTTCTTCC
	R:GACATCTTGTACGGCTGCTTCCTC
TraesCS3B02G034300	F:ACCGATGACCTGGTTTCCCTCTC
	R:TGGTTGTTGCCGTGGGTTTGG
TraesCS4D02G321400	F:GGAACGAGAGCGGCAAGAAGC
	R:TGAGCAGGACGAAGACGAGGATAG
TraesCS5B02G145800	F:TCCGTCGTCACCTTCCACTTCC
	R:CGTTCTCCACCGCCACCTTG
TraesCS5D02G029400	F:TCCTCATCCCGCTCTTCATCACC
	R:CGAGACGATACTTGTCCACGAACC
TraesCS7D02G391900	F:CCCTTCTGGCAGATCAACCAATCC
	R:CGCCTCGTAGCAAGCCTTCAAG
TraesCS3D02G401200	F:GGCGAGAAGACCAACTGGATCATG
	R:CGGCACAGCACCCAATCATCC
TraesCS4A02G394700	F:AGCCTGACCACCAGATCACTAACC
	R:GTGGAAGGAGTCGAGGAAGGAGAG
