# Supplementary material for: Dynamic Metabolomics and Transcriptomics Analyses for Characterization of Phenolic Compounds and Their Biosynthetic Characteristics in Wheat Grain
Source: Front Nutr. 2022 Feb 16;9:844337. doi: 10.3389/fnut.2022.844337 (PMC8888538; doi:10.3389/fnut.2022.844337)
Supplement: Supplementary file 2 [file Table_2.XLSX]

## Sheet: Sheet2
Table S2 Phenolic components identified in wheat grains during grain development.
Index	Q1 (Da)	Q3 (Da)	Molecular Weight (Da)	Formula	Ionization model	Compounds	Class	HPm512-20DAA	HPm512-30DAA	HPm512-M	ZM22-20DAA	ZM22-30DAA	ZM22-M
pmb0490	235.14	147.04	234.137	C13H18N2O2	[M+H]+	p-Coumaroylputrescine	Phenolamine	1503050	314553	248187	98450.3	95238.3	60866
pmb0323	251.14	163.04	250.132	C13H18N2O3	[M+H]+	N-Caffeoylputrescine	Phenolamine	99203.3	37425.3	14420.7	53991.3	15679.7	9
Lmhp002153	251.14	147.04	250.132	C13H18N2O3	[M+H]+	N-p-Coumaroylhydroxyputrescine	Phenolamine	2854600	238277	546640	617723	349403	87415.3
Lmlp003161	265.15	177.06	264.147	C14H20N2O3	[M+H]+	N-Feruloylputrescine	Phenolamine	286583	294080	316220	171953	222490	149331
pmb0508	277.17	147.04	276.159	C14H20N4O2	[M+H]+	p-Coumaroylagmatine	Phenolamine	22734	9	4766.67	20882.3	10026.3	9
Lmhp003013	279.17	177.05	278.163	C15H22N2O3	[M+H]+	N-Feruloyl-Cadaverine	Phenolamine	36515	49457.7	110838	21420	57621.3	57511.3
Lmhp002501	281.15	177.05	280.142	C14H20N2O4	[M+H]+	N-Feruloylhydroxyputrescine	Phenolamine	317603	238897	211943	207453	221497	76951
pmb0494	295.17	207.07	294.158	C15H22N2O4	[M+H]+	Sinapoylputrescine	Phenolamine	5470.63	19992.7	10787.3	1496.97	46371.7	11161
pmb0496	307.18	177.05	306.169	C15H22N4O3	[M+H]+	N-Feruloylagmatine	Phenolamine	89424	488563	264430	55524	452443	473327
pmb0498	337.19	207.07	336.18	C16H24N4O4	[M+H]+	Sinapoylagmatine	Phenolamine	90435.3	551793	341457	40516.7	1227480	770893
pmb0770	353.15	177.1	352.142	C20H20N2O4	[M+H]+	N-Feruloylserotonin	Phenolamine	44310.7	85879.3	11275	30497	63070.7	14618.7
pmb0500	411.19	177.05	410.184	C23H26N2O5	[M+H]+	N-p-Coumaroyl-N'-feruloylputrescine	Phenolamine	224940	30789.7	16885.8	56869	43251	56805.7
Lmhp005784	425.21	177.05	424.2	C24H28N2O5	[M+H]+	p-Coumaroylferuloylcadaverine	Phenolamine	7338.1	2737.63	698.97	6993.3	2037.77	1095.1
Lmhp005872	455.22	177.05	454.21	C25H30N2O6	[M+H]+	Diferuloylcadaverine	Phenolamine	3455.47	5891	2874.33	3201.13	8223.83	4971.9
pma0702	558.28	207.07	557.274	C29H39N3O8	[M+H]+	N1,N8-Bis(sinapoyl)spermidine	Phenolamine	20520.3	20375.7	9	19572	9	9
mws0628	121.03	92	122.037	C7H6O2	[M-H]-	4-Hydroxybenzaldehyde	Phenolic acids	243310	165907	321327	205520	186530	345417
Lmbn001981	137.02	93.03	138.032	C7H6O3	[M-H]-	2,5-Dihydroxybenzaldehyde	Phenolic acids	840463	369640	437330	757240	461883	499570
Hmgn001653	137.02	93.04	138.032	C7H6O3	[M-H]-	Protocatechuic aldehyde	Phenolic acids	1245000	539280	696347	1.12335e+06	708313	801297
mws0458	151.04	136	152.047	C8H8O3	[M-H]-	Vanillin	Phenolic acids	79095.7	48804.7	134764	99199.3	38792	150793
mws0921	149.06	131	150.068	C9H10O2	[M-H]-	p-Coumaryl alcohol	Phenolic acids	45613.7	16851.3	4228.57	11887.8	15388.5	9
pmf0440	163.08	91.1	162.068	C10H10O2	[M+H]+	4-MethoxycinnaMaldehyde	Phenolic acids	173347	168560	164280	172330	176183	178050
Hmbp001276	169.05	65.03	168.042	C8H8O4	[M+H]+	Gallacetophenone	Phenolic acids	16247	23718.7	9	16539	40247	2548.8
Hmtn001288	181.05	135.04	182.058	C9H10O4	[M-H]-	Methyl 2,4-dihydroxyphenylacetate	Phenolic acids	23354.3	64152.7	70356.7	21817.3	55323	61714.3
mws1350	181.05	151	182.058	C9H10O4	[M-H]-	Syringaldehyde; 4-Hydroxy-3,5-Dimethoxybenzaldehyde	Phenolic acids	38523	9674.4	47144	23850.7	8689.17	35772
Lmdn003756	193.05	135.05	194.058	C10H10O4	[M-H]-	Methyl caffeate	Phenolic acids	3514.17	1620.5	1698.37	2398.57	2759.13	1192.32
mws0749	137.02	93	138.032	C7H6O3	[M-H]-	4-Hydroxybenzoic acid	Phenolic acids	959123	413587	539080	885713	484297	646857
mws0182	151.04	106.9	152.047	C8H8O3	[M-H]-	p-Hydroxyphenyl acetic acid	Phenolic acids	42287.3	21318	59009	31649	21714.3	57229.7
pme3083	164.04	120	165.043	C8H7NO3	[M-H]-	2-(Formylamino)benzoic acid	Phenolic acids	113867	23125.3	17963.3	121654	21131.3	18355.1
mws2213	147.05	77.01	148.052	C9H8O2	[M-H]-	Cinnamic acid	Phenolic acids	42732	8141.3	2045.13	37979	5706.03	2988.8
mws0183	153.02	109.03	154.027	C7H6O4	[M-H]-	3,4-Dihydroxybenzoic acid (Protocatechuic acid)	Phenolic acids	66698.7	9	78826.7	44921	9	98799.7
mws0885	153.02	109.03	154.027	C7H6O4	[M-H]-	2,4-Dihydroxybenzoic acid	Phenolic acids	59182.7	3835.67	72343.7	39347.3	2940.63	90039.3
mws0180	153.02	109.03	154.027	C7H6O4	[M-H]-	2,5-Dihydroxybenzoic acid; Gentisic Acid*	Phenolic acids	27592.3	9098.67	43864.7	21646	9	45838.3
Lmbn002648	163.04	119.05	164.047	C9H8O3	[M-H]-	α-Hydroxycinnamic Acid*	Phenolic acids	533273	95505	47509	652337	104286	28500.7
mws0028	167.03	108.02	168.042	C8H8O4	[M-H]-	Vanillic acid	Phenolic acids	173190	68802.3	231887	166813	85514.7	215877
pme2598	167.03	123.04	168.042	C8H8O4	[M-H]-	3,4-Dihydroxybenzeneacetic acid	Phenolic acids	218580	83389.7	9	190520	72759.7	508146
pme1292	167.1	123.04	168.042	C8H8O4	[M-H]-	Homogentisic acid	Phenolic acids	235003	91992	9	209177	86583.7	378670
pmb2795	177	145	178.063	C10H10O3	[M-H]-	4-Methoxycinnamic acid	Phenolic acids	2503.37	3045.9	689.467	1935.97	3604.47	2519.93
mws2212	179.03	135.05	180.042	C9H8O4	[M-H]-	Caffeic acid	Phenolic acids	452317	109269	27806.7	371720	81470.7	7212
Lmlp001436	183.07	165.06	182.058	C9H10O4	[M+H]+	Dihydrocaffeic acid	Phenolic acids	9	23354	10158.7	9	20864.3	23189
Lmrn001951	181.05	135.04	182.058	C9H10O4	[M-H]-	(S)-2-Hydroxy-3-(4-Hydroxyphenyl)Propanoic Acid	Phenolic acids	20501	58260	76111.3	21272.7	64457.7	57413.7
mws0014	193.05	134.01	194.058	C10H10O4	[M-H]-	Ferulic acid	Phenolic acids	5134100	610797	322260	4.39553e+06	618413	276707
mws0027	197.05	123	198.053	C9H10O5	[M-H]-	Syringic acid	Phenolic acids	385047	277310	138523	408657	311247	128400
pmb2497	197	153	198.053	C9H10O5	[M-H]-	4-Hydroxy-3-methoxymandelate	Phenolic acids	31530.7	9	9	33039	9	9
pmb2620	207.07	133.1	208.074	C11H12O4	[M-H]-	3,4-Dimethoxycinnamic acid	Phenolic acids	25023.3	7289.17	2492.03	20347.7	14250.7	9
mws4085	223.06	193	224.068	C11H12O5	[M-H]-	Sinapic acid	Phenolic acids	284783	60079.7	9	316917	75892	9
mws0178	353.09	191.01	354.095	C16H18O9	[M-H]-	Chlorogenic acid	Phenolic acids	83732	6649.53	9835	55291.3	3678.67	1692.83
Lmmn001643	163.04	119.05	164.047	C9H8O3	[M-H]-	2-Hydroxycinnamic acid*	Organic acids	1.03067e+06	204177	85852	1.10049e+06	199320	78190
pme1816	353.09	191	354.095	C16H18O9	[M-H]-	Neochlorogenic acid(5-O-Caffeoylquinic acid)	Phenolic acids	66761	6989.27	7329.33	65463	5829.73	3653.33
mws2108	353.09	135.1	354.095	C16H18O9	[M-H]-	Cryptochlorogenic acid	Phenolic acids	14172.2	3528.33	9881.13	22713.3	4249	1956.2
pmn001707	485.33	485.33	486.335	C30H46O5	[M-H]-	Quillaic acid	Phenolic acids	9	9	73632.7	9	9	111671
Lmhn001477	311.04	179.04	312.048	C13H12O9	[M-H]-	2-Caffeoyl-L-tartaric acid (Caftaric acid)	Phenolic acids	4610.83	6252.6	12671.6	5868.87	9	7528.53
pme3443	207.07	192	208.074	C11H12O4	[M-H]-	Sinapinaldehyde	Phenolic acids	132620	81427	83806.3	98011.3	78745	80634
mws1212	209.08	177.3	208.074	C11H12O4	[M+H]+	Methyl ferulate	Phenolic acids	35913.3	20740	11136.1	42254.7	19907	11651.9
mws2184	207.07	135.1	208.074	C11H12O4	[M-H]-	Ethyl caffeate	Phenolic acids	23766.3	7074.93	1696.7	17698	14067.3	9
Lmyp003951	227.09	181.09	226.084	C11H14O5	[M+H]+	3-Hydroxy-1-(4-hydroxy-3,5-dimethoxyphenyl)propan-1-one	Phenolic acids	132220	108707	197630	85228	56460.3	143423
pmn001320	237.08	163.04	238.084	C12H14O5	[M-H]-	1-O-p-Cumaroylglycerol	Phenolic acids	21355.3	3542.13	8599.17	2174.83	7063	6036.4
pmn001669	237.08	147	238.084	C12H14O5	[M-H]-	Methyl sinapate	Phenolic acids	15162.3	7376.7	2486.03	19923.3	12243.9	1547.93
Hmbp003234	255.09	163.03	254.079	C12H14O6	[M+H]+	1-O-Caffeoylglycerol	Phenolic acids	122473	70337.3	9779.73	122213	66807	3728
pmp000087	269.1	177.05	268.095	C13H16O6	[M+H]+	2-Feruloyl-sn-glycerol	Phenolic acids	59929.7	44201	7178.67	83204.3	68442.3	2143.07
pmp000086	269.1	177.05	268.095	C13H16O6	[M+H]+	1-Feruloyl-sn-glycerol	Phenolic acids	68797.3	130075	7325.33	72398	120267	8950.27
Hmjp003400	293.12	107.04	292.11	C19H16O3	[M+H]+	1,7-Bis-(4-hydroxyphenyl)-2,4,6-heptatrienone	Phenolic acids	7749.9	8387.17	31797.3	12064.4	6379.57	20708.3
Zmhn001926	299.08	137.02	300.084	C13H16O8	[M-H]-	1-O-Salicyl-D-glucose	Phenolic acids	181227	75000.3	38127.7	189170	79689.7	18792.7
pmb3142	299.1	137.1	300.085	C13H16O8	[M-H]-	Salicylic acid-2-O-glucoside	Phenolic acids	227673	122330	130013	234987	108770	79442
pmb2871	315.07	153	316.079	C13H16O9	[M-H]-	1-O-Gentisoyl-D-glucoside*	Phenolic acids	1.19337e+06	461380	250620	1.18467e+06	604747	117563
pmn001367	315.07	153.02	316.079	C13H16O9	[M-H]-	Protocatechuic acid-4-O-glucoside*	Phenolic acids	902917	372373	213640	960650	459100	103985
Zmhn002301	325.09	163.04	326.1	C15H18O8	[M-H]-	p-Coumaric acid-4-O-glucoside	Phenolic acids	123267	110254	37436.7	100402	75329.3	13509.3
pmn001518	331.07	169.01	332.074	C13H16O10	[M-H]-	1-O-Galloyl-D-glucose*	Phenolic acids	30695.7	11575.7	4656.33	21023.3	12953.1	9
pmb2928	331	313.1	332.074	C13H16O10	[M-H]-	Gallic acid-4-O-glucoside*	Phenolic acids	3.01673e+06	993573	91183.3	2.46843e+06	987417	42649.3
Hmln002806	335.08	179.03	336.085	C16H16O8	[M-H]-	5-O-Caffeoylshikimic acid	Phenolic acids	4991.7	14220	9	13680	14497.7	9
pmn001421	337.09	191.05	338.1	C16H18O8	[M-H]-	3-O-p-Coumaroylquinic acid	Phenolic acids	26584.3	3723	9	28245.3	3264.17	1765.37
pma0149	341.08	207.07	340.079	C15H16O9	[M+H]+	Sinapoyl malate	Phenolic acids	37468.3	51814	103977	40722.7	49437.7	99676
Zmhn001793	341.09	179.03	342.096	C15H18O9	[M-H]-	6-O-Caffeoyl-D-glucose	Phenolic acids	74105.3	24769	16694.3	73990.7	20353	14314.7
mws0906	341.12	179	342.131	C16H22O8	[M-H]-	Coniferin	Phenolic acids	76939	142707	27056	78126.3	92120	9
Zmln000899	343.11	181.05	344.111	C15H20O9	[M-H]-	Syringaldehyde-4-O-glucoside	Phenolic acids	10445.8	13620	14994.7	6808.07	11248.7	14964.7
Zmhn002422	355.1	193.05	356.11	C16H20O9	[M-H]-	1-O-Feruloyl-D-Glucose	Phenolic acids	469223	566377	123287	542277	422000	99386.3
pmb3107	359.1	182.1	360.106	C15H20O10	[M-H]-	Glucosyringic Acid	Phenolic acids	586227	499023	276867	618027	553293	228120
pma3724	369.1	177.1	368.111	C17H20O9	[M+H]+	1-O-Feruloylquinic acid	Phenolic acids	264123	99059	110207	375410	122827	57694.7
mws0179	367.1	190.9	368.111	C17H20O9	[M-H]-	Chlorogenic acid methyl ester	Phenolic acids	50551.3	20593	3962.43	32902.3	11476.7	9
pmb0752	369.12	177.1	368.111	C17H20O9	[M+H]+	3-O-Feruloylquinic acid	Phenolic acids	4.30097e+06	1.28703e+06	1012060	4.42597e+06	1.51227e+06	340283
pmn001695	371.1	249.06	372.106	C16H20O10	[M-H]-	Trihydroxycinnamoylquinic acid	Phenolic acids	1.23943e+06	1.67533e+06	2140200	1.23623e+06	1.74533e+06	1.85687e+06
mws0011	371.13	209	372.142	C17H24O9	[M-H]-	Syringin	Phenolic acids	121817	120497	29510.3	156287	100379	13057.7
pmb0108	375.2	137.1	374.1	C19H18O8	[M+H]+	Feruloyl syringic acid	Phenolic acids	91109	34156.3	4467	101705	16443.3	12044.7
Hmbn005951	383.12	163.04	384.121	C21H20O7	[M-H]-	1,3-O-Di-p-Coumaroylglycerol	Phenolic acids	110054	21433.1	6994.17	10415.7	76916.6	32512.9
Zmhn002227	385.11	223.06	386.121	C17H22O10	[M-H]-	4-O-Glucosyl-sinapate	Phenolic acids	74476.3	12818	8723.8	77563.7	31456.3	7066.8
HJN003	385.11	223.06	386.122	C17H22O10	[M-H]-	1-O-Sinapoyl-D-glucose	Phenolic acids	820630	558987	179667	953927	636340	71083.7
pma0110	399	207.2	398.121	C18H22O10	[M+H]+	4-O-Sinapoylquinic acid	Phenolic acids	135737	11946.3	9	96554.3	5937.93	9
Hmbn005456	399.11	163.04	400.116	C21H20O8	[M-H]-	1-O-Caffeoyl-3-O-p-coumaroylglycerol	Phenolic acids	29888.8	3158.83	1870.5	1083.83	9374.23	6446.8
pmn001319	413.12	398.1	414.131	C22H22O8	[M-H]-	1-O-Feruloyl-3-O-p-Coumaroylglycerol	Phenolic acids	223740	84952.3	22875.3	30450.7	235696	151114
Cmbn007148	429.12	429.12	430.126	C22H22O9	[M-H]-	1-O-Feruloyl-3-O-caffeoylglycerol	Phenolic acids	71009.3	34983.7	17569.7	9	75475	75782
Li512113	451.09	391.04	452.095	C20H20O12	[M-H]-	Maleoyl-caffeoylquinic acid	Phenolic acids	86110.3	47954	80016	82779.7	83360	68664.7
pmn001525	477.14	169	478.148	C23H26O11	[M-H]-	3,5-Digalloylshikimic acid	Phenolic acids	19936.7	5245.73	9	15814	8768.4	9
Lmbn002862	137.02	93.03	138.032	C7H6O3	[M-H]-	3-Hydroxybenzoic Acid	Phenolic acids	111530	30360	41065.7	106909	42131	33311.7
mws0639	153.02	109.03	154.027	C7H6O4	[M-H]-	2,3-Dihydroxybenzoic Acid*	Phenolic acids	60198.3	9	82734.7	43047	9	76759.3
Zmln000668	493.12	169.01	494.127	C19H26O15	[M-H]-	Monogalloyl-diglucose	Phenolic acids	3761.17	16057.3	10549.7	5535.8	21214.3	10731.9
Hmbn002692	517.16	175.04	518.164	C22H30O14	[M-H]-	6'-O-Feruloyl-D-sucrose	Phenolic acids	59895	74405	279863	43365.3	92128	217490
pmb2936	591.17	367.2	592.179	C28H32O14	[M-H]-	Disinapoyl glucoside	Phenolic acids	529247	246280	48678	322037	267767	13925
Zmhn000785	515.16	341.11	516.169	C19H32O16	[M-H]-	Di-O-Glucosylquinic acid	Phenolic acids	75494.3	52042.7	9	86534	72782.3	9
Zmhp003514	301.07	286.05	300.063	C16H12O6	[M+H]+	6,7,8-Tritrahydroxy-5-methoxyflavone	Flavonoid	9566.63	24629.7	23105.7	10570.3	6098.57	7620.37
Lmsp011263	329.1	268.08	328.095	C18H16O6	[M+H]+	6-Hydroxy-5,7,4'-trimethoxyflavone	Flavonoid	5472.53	2984.05	4711.73	4725.5	17488.8	44918
Zmhp004065	345.1	330.07	344.089	C18H16O7	[M+H]+	7,8-Dihydroxy-5,6,4'-trimethoxyflavone	Flavonoid	6488.23	1578.53	1040.53	1690.67	2978.73	7801.77
mws1073	595.17	457.2	594.158	C27H30O15	[M+H]+	Apigenin-6,8-di-C-glucoside (Vicenin-2)	Flavonoid	82158	483697	495330	72555.3	454837	565770
Lmtp002474	565.16	427.1	564.148	C26H28O14	[M+H]+	Apigenin-6-C-(2''-glucosyl)arabinoside	Flavonoid	2.73727e+06	11019000	7.58737e+06	2.58157e+06	7808800	7525400
Lmnp102580	565.16	433.11	564.148	C26H28O14	[M+H]+	Apigenin-6-C-(2''-xylosyl)glucoside	Flavonoid	339427	1409900	1009640	333413	1.02886e+06	1.06499e+06
Lmtp002822	535.14	499.12	534.137	C25H26O13	[M+H]+	Apigenin-6-C-arabinoside-8-C-xyloside	Flavonoid	290387	434043	155270	348777	324260	171330
mws1434	431.1	311	432.106	C21H20O10	[M-H]-	Apigenin-6-C-glucoside (Isovitexin)	Flavonoid	177610	151803	456656	146125	67391.3	37191.7
pme1665	593.15	311	594.158	C27H30O15	[M-H]-	Isovitexin-7-O-glucoside(Saponarin)	Flavonoid	37099.3	34233.9	126479	22711.3	11598.3	14776.8
pmb0672	771.21	463.1	770.206	C37H38O18	[M+H]+	Apigenin-6-C-glucoside-7-O-(6''-feruloyl)glucoside	Flavonoid	15731.7	169050	83189.3	20122.7	115310	87132
pmb0666	801.22	639.1	800.216	C38H40O19	[M+H]+	Apigenin-6-C-glucoside-7-O-(6''-sinapoyl)glucoside	Flavonoid	16863.2	46588	26292.7	22093.7	31706.7	26285.7
pmp000236	565.16	367.1	564.148	C26H28O14	[M+H]+	Apigenin-6-C-glucoside-8-O-xylcoside	Flavonoid	43618	166317	137770	38474.3	130023	126320
Lmpp003930	579.15	271.06	578.142	C30H26O12	[M+H]+	Apigenin-7-O-(6''-p-Coumaryl)glucoside	Flavonoid	159740	122532	30041.7	220670	116961	33094.7
pmb2991	739.21	269.2	740.216	C33H40O19	[M-H]-	Apigenin-7-O-glucoside-4'-O-rutinoside	Flavonoid	142057	134587	73676.7	117767	88442.7	58711.3
pmn001697	445.08	269.05	446.085	C21H18O11	[M-H]-	Apigenin-7-O-glucuronide	Flavonoid	35986.3	60160	3143.5	93994.7	28494.2	45621
mws0047	579.17	271.07	578.164	C27H30O14	[M+H]+	Apigenin-7-O-neohesperidoside (Rhoifolin)	Flavonoid	172887	124511	28388	246203	117132	46307.3
pme0368	579.17	271.01	578.164	C27H30O14	[M+H]+	Apigenin-7-O-rutinoside (Isorhoifolin)	Flavonoid	180257	129667	29328.7	259327	127260	48794.7
Lmtp002642	565.16	457.11	564.148	C26H28O14	[M+H]+	Apigenin-8-C-(2''-glucosyl)arabinoside	Flavonoid	1.32867e+06	5.34807e+06	3327400	1.18743e+06	3.68763e+06	3.53957e+06
Lmnp202580	565.16	433.11	564.148	C26H28O14	[M+H]+	Apigenin-8-C-(2''-xylosyl)glucoside*	Flavonoid	333817	2060600	1.21957e+06	367737	1364500	1.45367e+06
mws0048	431.1	311	432.106	C21H20O10	[M-H]-	Apigenin-8-C-Glucoside (Vitexin)	Flavonoid	204670	195038	483519	154836	72161.7	37939.7
pmb2981	739.21	563.2	740.216	C33H40O19	[M-H]-	Apigenin-8-C-glucoside-7-O-rutinoside	Flavonoid	12748.7	45606.3	45673	16703.3	34039	30285.3
mws1292	565.16	409.09	564.123	C26H28O14	[M+H]+	Apigenin-6-arabinoside-8-glucoside（Isoschaftoside）	Flavonoid	1.52677e+06	5.42237e+06	4069800	1419200	4.11637e+06	3.80083e+06
mws1660	565.16	529.13	564.123	C26H28O14	[M+H]+	Apigenin-6-Glucoside-8-arabinoside（Schaftoside）	Flavonoid	2135.58	27021.5	17000.3	3857.03	13903	16573
pmp001106	595.17	577.16	594.158	C27H30O15	[M+H]+	Vitexin-2''-O-glucoside	Flavonoid	30633	231610	205980	33941.3	220580	275457
pmp000127	625.18	607.2	624.169	C28H32O16	[M+H]+	Chrysoeriol-6,8-di-C-glucoside	Flavonoid	77412.7	31081	263557	46374	27445.7	20132
HJAP026	625.18	463.13	624.17	C28H32O16	[M+H]+	Chrysoeriol-6-C-glucoside-4'-O-glucoside	Flavonoid	95313.7	38979.7	247068	50231	39156	17603.8
pmb3002	607.17	299	608.174	C28H32O15	[M-H]-	Chrysoeriol-7-O-rutinoside	Flavonoid	625333	595447	438813	490920	568017	227607
pmb0592	771.23	463.2	770.227	C34H42O20	[M+H]+	Chrysoeriol-7-O-rutinoside-5-O-glucoside	Flavonoid	14935	137940	66417	12745.7	91735.7	69029
HJAP011	463.11	343.08	462.116	C22H22O11	[M+H]+	Chrysoeriol-8-C-glucoside (Scoparin)	Flavonoid	99153.7	33591	129497	95690	29283.3	8721.27
mws0058	299.06	284	300.063	C16H12O6	[M-H]-	Diosmetin (5,7,3'-Trihydroxy-4'-methoxyflavone)	Flavonoid	24081.3	45755.3	42621	26813	13440.3	12866
pmp000120	463.12	427.1	462.116	C22H22O11	[M+H]+	Diosmetin-6-C-glucoside	Flavonoid	54167	16684.4	79097.7	44258.3	10743.6	7130.57
pmp000579	463.12	301.07	462.116	C22H22O11	[M+H]+	Diosmetin-7-O-galactoside	Flavonoid	22814.7	14271.7	7993.3	19205.2	7044.3	1153.77
pmp001080	609.18	463.12	608.174	C28H32O15	[M+H]+	Diosmetin-7-O-Neohesperidoside (Neodiosmin)	Flavonoid	181190	122603	58315.3	179503	138446	45186.3
mws1661	609.18	301	608.174	C28H32O15	[M+H]+	Diosmetin-7-O-rutinoside (Diosmin)	Flavonoid	370600	275307	134739	361580	308000	98112
mws1397	441.08	169	442.09	C22H18O10	[M-H]-	Epicatechin gallate	Flavanols	15628.3	9798.33	8633.27	11641.7	14750.7	6787
mws0034	457.08	169	458.085	C22H18O11	[M-H]-	Epigallocatechin-3-gallate	Flavanols	28121	20027.7	18816.3	24665	16984.6	16169.3
mws0351	457.08	169.02	458.085	C22H18O11	[M-H]-	Gallocatechin 3-O-gallate	Flavanols	29755.3	19711.3	21700.3	28080.3	18709	11331
pmp000001	301.07	286.05	300.063	C16H12O6	[M+H]+	Hispidulin (5,7,4'-Trihydroxy-6-methoxyflavone)	Flavonoid	8985.03	25013.7	21320.3	10206.8	6445.03	7087
Lmnp002584	625.18	463.13	624.169	C28H32O16	[M+H]+	Hispidulin-8-C-(2''-O-glucosyl)glucoside	Flavonoid	13340.3	24139.3	98786	11709.7	2244.17	8358
Lmnp102682	595.17	463.13	594.158	C27H30O15	[M+H]+	Hispidulin-8-C-(2''-O-xylosyl)glucoside	Flavonoid	2340.67	4960.5	17681.7	442	1742.93	1089.5
Lmnp002845	463.13	343.09	462.116	C22H22O11	[M+H]+	Hispidulin-8-C-glucoside	Flavonoid	127302	49502.3	190279	116092	39170.7	15837.1
Hmlp002975	639.15	493.1	638.139	C28H30O17	[M+H]+	Isorhamnetin-3-O-glucuronide-7-O-rhamnoside	Flavonols	139582	146963	77230.7	392070	191980	83417.3
Hmjp002999	625.18	317.06	624.162	C28H32O16	[M+H]+	Isorhamnetin-3-O-rutinoside (Narcissin)	Flavonoid	58711	53806.3	17994.7	63586.7	53121.3	10770.3
Hmcp001589	787.23	317.06	786.221	C34H42O21	[M+H]+	Isorhamnetin-3-O-rutinoside-4'-O-glucoside	Flavonols	8551.63	15509	5926	6951.57	11369.5	3028.77
Lmbp002592	611.16	287.05	610.153	C27H30O16	[M+H]+	Kaempferol-3,7-di-O-glucoside	Flavonoid	10687.9	56539	16314.7	10191.3	42445.7	26575.3
pmn001642	503.08	459.1	504.09	C23H20O13	[M-H]-	Kaempferol-3-O-(2''-O-acetyl)glucuronide	Flavonols	12418.3	3671.1	9	14581	5552.13	9
mws0913	447.09	285	448.101	C21H20O11	[M-H]-	Kaempferol-3-O-galactoside (Trifolin)	Flavonols	12585	53055.3	18225.3	21470.7	36175	17193.4
mws2209	449.11	287.06	448.101	C21H20O11	[M+H]+	Kaempferol-3-O-glucoside (Astragalin)	Flavonols	10128.3	8551.03	9	13258.8	3232.4	390.9
Lmzn001894	461.07	285.04	462.08	C21H18O12	[M-H]-	Kaempferol-3-O-glucuronide	Flavonols	29597.7	30613	9	50002.3	28661.4	50694
Lmjp002867	595.17	287.05	594.158	C27H30O15	[M+H]+	Kaempferol-3-O-neohesperidoside	Flavonols	226180	69896.7	20124.7	282977	65823	14414.3
Lmsn002815	593.15	285.04	594.158	C27H30O15	[M-H]-	Kaempferol-3-O-rutinoside(Nicotiflorin)	Flavonoid	148630	52279	15817	174087	48234	17161.7
HJAP148	581.15	287.06	580.142	C26H28O15	[M+H]+	Kaempferol-3-O-sambubioside	Flavonoid	9	47801.7	19337.4	9	48302.3	29161.7
pmp000241	625.14	505.09	624.133	C27H28O17	[M+H]+	Luteolin-6-C-(2''-glucuronyl)glucoside	Flavonoid	7612.57	6135.2	39698	3479	3562	4148.67
pmp000239	595.13	505.09	594.122	C26H26O16	[M+H]+	Luteolin-6-C-(5''-glucuronyl)xyloside	Flavonoid	24616.7	40210.7	44526	19344.8	29593	21894.3
mws1608	447.09	357.1	448.101	C21H20O11	[M-H]-	Luteolin-6-C-glucoside (Isoorientin)	Flavonoid	113373	358224	463340	136741	40500.3	48557.1
Lmnp002413	595.17	449.11	594.158	C27H30O15	[M+H]+	Luteolin-6-C-rhamnoside-7-O-glucoside	Flavonoid	7369.43	20033.7	14883.1	11203	33202.3	20555.7
Zmxp003107	611.16	287.06	610.153	C27H30O16	[M+H]+	Luteolin-7,3'-di-O-glucoside	Flavonoid	10990	54187	17563.3	9983.17	32540	30799.7
Hmpp002612	611.16	287.05	610.153	C27H30O16	[M+H]+	Luteolin-7-O-gentiobioside	Flavonoid	5954.17	54104.7	16879.7	9813.27	35238.7	26821
pmp001079	595.17	449.1	594.158	C27H30O15	[M+H]+	Luteolin-7-O-neohesperidoside (Lonicerin)	Flavonoid	8430	19555	14372	14604.1	36874.7	19119.7
pmp000593	595.17	449.1	594.158	C27H30O15	[M+H]+	Luteolin-7-O-rutinoside	Flavonoid	15178	26578.3	18664	9654.83	38554.3	23730.3
mws1299	449.11	299.2	448.101	C21H20O11	[M+H]+	Luteolin-8-C-glucoside (Orientin)	Flavonoid	65786	160209	241390	84014.3	15107.6	35343.5
pmb0636	581.15	431.3	580.143	C26H28O15	[M+H]+	Luteolin-8-C-glucoside-7-O-arabinoside	Flavonoid	22957.3	93991.7	40617.3	28657.3	47491.7	45815.7
pme0376	271.06	151	272.068	C15H12O5	[M-H]-	Naringenin (5,7,4'-Trihydroxyflavanone)	Flavonoid	9875.07	3825.73	1959.57	10620.7	3332.73	2263.17
pme2960	273.08	153	272.068	C15H12O5	[M+H]+	Naringenin chalcone*	Flavonoid	3467.57	2574.37	1184.1	4509.4	1854.37	2083.67
mws1179	433.11	271	434.121	C21H22O10	[M-H]-	Naringenin-7-O-glucoside (Prunin)	Flavonoid	137899	9	9	21187.5	9	9
mws0046	579.17	271.06	580.179	C27H32O14	[M-H]-	Naringenin-7-O-Neohesperidoside(Naringin)	Flavonoid	22908.3	16583.3	9	31685	13945.3	9
mws1066	579.17	271	580.179	C27H32O14	[M-H]-	Naringenin-7-O-Rutinoside(Narirutin)	Flavonoid	18970.7	16562.7	3959.83	25317.3	9921.23	4939.17
Hmln002189	549.09	505.11	550.096	C24H22O15	[M-H]-	Quercetin-3-O-(6''-malonyl)galactoside	Flavonols	13486.7	9	9	23367.3	9	9
mws0061	463.09	300	464.095	C21H20O12	[M-H]-	Quercetin-3-O-galactoside (Hyperin)	Flavonols	21432	9453.67	14574.3	12866.3	6362.67	9
Lmjp002461	611.16	303.05	610.153	C27H30O16	[M+H]+	Quercetin-3-O-neohesperidoside	Flavonols	136740	44967.3	28421	93031.3	53399.7	6354.4
mws0059	609.15	301	610.153	C27H30O16	[M-H]-	Quercetin-3-O-rutinoside (Rutin)	Flavonols	69506	24878.3	19418.7	52847	27545.7	9
pmp000234	527.15	331.08	526.148	C27H26O11	[M+H]+	threo-4-O-(β -guaiacylglyceryl)tricin（Salcolin A）	Flavonoid	18823.4	18656.3	9656.37	40220.3	4281.23	3948.33
pmp000235	527.15	331.08	526.148	C27H26O11	[M+H]+	Salcolin B	Flavonoid	15358	14768.7	7862.57	38261.9	2821.8	1486.23
Lmzp004885	331.08	315.05	330.074	C17H14O7	[M+H]+	Tricin (5,7,4'-Trihydroxy-3',5'-dimethoxyflavone)	Flavonoid	9652.33	14308	14372.3	25773.7	3960.03	5705.33
Lmhp206353	493.13	331.08	492.127	C23H24O12	[M+H]+	Tricin-4'-O-glucoside	Flavonoid	37435.7	73311.7	35495.7	79960	43328.3	18487
pmb0745	497.14	331.08	496.137	C26H24O10	[M+H]+	Tricin-4'-O-syringyl alcohol	Flavonoid	3879.9	4282.8	3543.5	10413.2	9	9
pmb3042	491.12	329.1	492.127	C23H24O12	[M-H]-	Tricin-5-O-Glucoside	Flavonoid	189470	160970	60840.7	262520	124001	26630
pmb0720	579.13	331.08	578.127	C26H26O15	[M+H]+	Tricin-7-O-(6''-Malonyl)Glucoside	Flavonoid	21905	24701.7	13387.7	49536.7	14069.3	8947.1
pmb0736	493.13	331.08	492.127	C23H24O12	[M+H]+	Tricin-7-O-Glucoside	Flavonoid	31081.3	65167.7	32242.3	70059	38659	14602
Hmgp003086	639.19	331.08	638.184	C29H34O16	[M+H]+	Tricin-7-O-rutinoside	Flavonoid	159340	164727	79699.3	467033	177300	91840
pmb3041	521.09	329.2	522.101	C23H22O14	[M-H]-	Tricin-7-O-saccharic acid	Flavonoid	23029.3	242333	6003	25679.3	110592	9
mws0097	357.13	151	358.142	C20H22O6	[M-H]-	Pinoresinol	Lignans	15799.3	6497.83	4363.63	12940.9	7286.83	5019.27
Lmdn004267	357.13	151.04	358.142	C20H22O6	[M-H]-	Epipinoresinol	Lignans	7352.6	3539.53	1515.17	5896.27	3631.57	2628.57
Hmgn004693	371.11	327.03	372.121	C20H20O7	[M-H]-	(8'R,7'S)-(-)-8-Hydroxy-α-conidendrin	Lignans	58294.3	66933.3	13078.2	42567.7	65929	20564.7
Hmgn004139	373.13	329.05	374.136	C20H22O7	[M-H]-	Isohydroxymatairesinol	Lignans	36903.7	41260.7	90527	19029.7	23762.3	111024
pmn001663	417.16	402.1	418.163	C22H26O8	[M-H]-	Syringaresinol	Lignans	161313	37511.7	17743.7	102967	55982	33522
HJN083	521.2	359.15	522.211	C26H34O11	[M-H]-	Lariciresinol-4'-O-glucoside	Lignans	83223	97996.3	57632	71894.7	99094	29379.7
Lmtn003096	523.21	361.14	524.226	C26H36O11	[M-H]-	Secoisolariciresinol 4-O-glucoside	Lignans	103967	25923.7	9	185280	29588.3	9
pmn001375	535.18	373.13	536.189	C26H32O12	[M-H]-	1-Hydroxypinoresinol-1-O-Glucoside	Lignans	65616.7	80890.3	20451	79316.7	53471.7	11807.7
Lmmn002260	551.21	389.17	552.221	C27H36O12	[M-H]-	5'-Methoxyisolariciresinol-9'-O-glucoside	Lignans	40523.7	60521	7758.7	54039.7	28900.3	4701.47
Rfmb26201	621.22	417.16	622.226	C30H38O14	[M-H]-	Syringaresinol-4'-O-(6''-acetyl)glucoside	Lignans	252487	736923	141130	247187	676270	83678
