# Supplementary material for: Dynamic Metabolomics and Transcriptomics Analyses for Characterization of Phenolic Compounds and Their Biosynthetic Characteristics in Wheat Grain
Source: Front Nutr. 2022 Feb 16;9:844337. doi: 10.3389/fnut.2022.844337 (PMC8888538; doi:10.3389/fnut.2022.844337)
Supplement: Supplementary file 3 [file Table_3.XLSX]

## Sheet: Sheet1
Table S3 Differentially expressed phenolic components in HPm512 wheat grains.
Index	Formula	Compounds	ZM22-20DAA	HPm512-20DAA	VIP	Fold_Change	Log2FC	Type
pmb0490	C13H18N2O2	p-Coumaroylputrescine	98450.3	1503050	1.6279	15.2671	3.93235	up
Lmhp002153	C13H18N2O3	N-p-Coumaroylhydroxyputrescine	617723	2854600	1.58551	4.62116	2.20826	up
pmb0500	C23H26N2O5	N-p-Coumaroyl-N'-feruloylputrescine	56869	224940	1.38668	3.95541	1.98383	up
pmb0494	C15H22N2O4	Sinapoylputrescine	1496.97	5470.63	1.29271	3.65448	1.86967	up
pmb0498	C16H24N4O4	Sinapoylagmatine	40516.7	90435.3	1.41751	2.23205	1.15837	up
mws0921	C9H10O2	p-Coumaryl alcohol	11887.8	45613.7	1.42777	3.837	1.93998	up
pmn001320	C12H14O5	1-O-p-Cumaroylglycerol	2174.83	21355.3	1.4329	9.8193	3.29562	up
Hmbn005951	C21H20O7	1,3-O-Di-p-Coumaroylglycerol	10415.7	110054	1.6761	10.5662	3.40138	up
Hmbn005456	C21H20O8	1-O-Caffeoyl-3-O-p-coumaroylglycerol	1083.83	29888.8	1.51052	27.5769	4.78539	up
pmn001319	C22H22O8	1-O-Feruloyl-3-O-p-Coumaroylglycerol	30450.7	223740	1.79001	7.34762	2.87728	up
Cmbn007148	C22H22O9	1-O-Feruloyl-3-O-caffeoylglycerol	9	71009.3	1.86127	7889.93	12.9458	up
pmp000091	C23H24O9	1,3-O-Diferuloylglycerol	2.02367e+06	9.91747e+06	1.84533	4.90074	2.293	up
Zmhp004065	C18H16O7	7,8-Dihydroxy-5,6,4'-trimethoxyflavone	1690.67	6488.23	1.05633	3.83768	1.94023	up
pmn001697	C21H18O11	Apigenin-7-O-glucuronide	93994.7	35986.3	1.31624	0.382855	-1.38513	down
pmb0720	C26H26O15	Tricin-7-O-(6''-Malonyl)Glucoside	49536.7	21905	1.08503	0.442198	-1.17724	down
Hmgp003086	C29H34O16	Tricin-7-O-rutinoside	467033	159340	1.53656	0.341175	-1.55142	down
Hmlp002975	C28H30O17	Isorhamnetin-3-O-glucuronide-7-O-rhamnoside	392070	139582	1.60574	0.356012	-1.49	down
Index	Formula	Compounds	ZM22-30DAA	HPm512-30DAA	VIP	Fold_Change	Log2FC	Type
pmb0508	C14H20N4O2	p-Coumaroylagmatine	10026.3	9	1.48664	0.000897636	-10.1216	down
pmb0494	C15H22N2O4	Sinapoylputrescine	46371.7	19992.7	1.29622	0.43114	-1.21377	down
pmb0498	C16H24N4O4	Sinapoylagmatine	1227480	551793	1.19759	0.449533	-1.1535	down
pma0702	C29H39N3O8	N1,N8-Bis(sinapoyl)spermidine	9	20375.7	1.48806	2263.96	11.1446	up
mws0180	C7H6O4	2,5-Dihydroxybenzoic acid; Gentisic Acid	9	9098.67	1.08713	1010.96	9.98151	up
Lmhn001477	C13H12O9	2-Caffeoyl-L-tartaric acid (Caftaric acid)	9	6252.6	1.49005	694.733	9.44032	up
pmb0108	C19H18O8	Feruloyl syringic acid	16443.3	34156.3	1.15767	2.07721	1.05465	up
Zmhn002227	C17H22O10	4-O-Glucosyl-sinapate	31456.3	12818	1.38341	0.407484	-1.29518	down
pmp000001	C16H12O6	Hispidulin (5,7,4'-Trihydroxy-6-methoxyflavone)	6445.03	25013.7	1.45895	3.88108	1.95646	up
mws0058	C16H12O6	Diosmetin (5,7,3'-Trihydroxy-4'-methoxyflavone)	13440.3	45755.3	1.43209	3.40433	1.76737	up
Zmhp003514	C16H12O6	6,7,8-Tetrahydroxy-5-methoxyflavone	6098.57	24629.7	1.42269	4.0386	2.01385	up
Lmzp004885	C17H14O7	Tricin (5,7,4'-Trihydroxy-3',5'-dimethoxyflavone)	3960.03	14308	1.34832	3.6131	1.85324	up
pmb0745	C26H24O10	Tricin-4'-O-syringyl alcohol	9	4282.8	1.48287	475.867	8.89441	up
pmb3041	C23H22O14	Tricin-7-O-saccharic acid	110592	242333	1.00268	2.19123	1.13174	up
pmp000234	C27H26O11	Salcolin A	4281.23	18656.3	1.3234	4.3577	2.12357	up
mws1299	C21H20O11	Luteolin-8-C-glucoside (Orientin)	15107.6	160209	1.1803	10.6045	3.40661	up
mws1608	C21H20O11	Luteolin-6-C-glucoside (Isoorientin)	40500.3	358224	1.13728	8.84496	3.14486	up
Lmmn002260	C27H36O12	5'-Methoxyisolariciresinol-9'-O-glucoside	28900.3	60521	1.37688	2.09413	1.06635	up
Index	Formula	Compounds	ZM22-M	HPm512-M	VIP	Fold_Change	Log2FC	Type
Cmbn007148	C22H22O9	1-O-Feruloyl-3-O-caffeoylglycerol	75782	17569.7	1.13152	0.231845	-2.10877	down
HJAP011	C22H22O11	Chrysoeriol-8-C-glucoside (Scoparin)	8721.27	129497	1.1297	14.8484	3.89223	up
HJAP026	C28H32O16	Chrysoeriol-6-C-glucoside-4'-O-glucoside	17603.8	247068	1.11387	14.0349	3.81095	up
HJN003	C17H22O10	1-O-Sinapoyl-D-glucose	71083.7	179667	1.58984	2.52754	1.33773	up
Lmhp002153	C13H18N2O3	N-p-Coumaroylhydroxyputrescine	87415.3	546640	1.08623	6.25337	2.64463	up
Lmhp002501	C14H20N2O4	N-Feruloylhydroxyputrescine	76951	211943	1.22887	2.75426	1.46167	up
Lmlp001436	C9H10O4	Dihydrocaffeic acid	23189	10158.7	1.29455	0.438084	-1.19072	down
Lmlp003161	C14H20N2O3	N-Feruloylputrescine	149331	316220	1.03053	2.11757	1.08241	up
Lmnp002584	C28H32O16	Hispidulin-8-C-(2''-O-glucosyl)glucoside	8358	98786	1.23506	11.8193	3.56308	up
Lmnp002845	C22H22O11	Hispidulin-8-C-glucoside	15837.1	190279	1.46439	12.0148	3.58674	up
Lmsp011263	C18H16O6	6-Hydroxy-5,7,4'-trimethoxyflavone	44918	4711.73	1.43018	0.104896	-3.25297	down
Lmzn001894	C21H18O12	Kaempferol-3-O-glucuronide	50694	9	1.67746	0.000177536	-12.4596	down
Lmzp004885	C17H14O7	Tricin (5,7,4'-Trihydroxy-3',5'-dimethoxyflavone)	5705.33	14372.3	1.50936	2.5191	1.33291	up
mws0011	C17H24O9	Syringin	13057.7	29510.3	1.38955	2.26	1.17632	up
mws0048	C21H20O10	Apigenin-8-C-Glucoside (Vitexin)	37939.7	483519	1.23412	12.7444	3.67179	up
mws0058	C16H12O6	Diosmetin (5,7,3'-Trihydroxy-4'-methoxyflavone)	12866	42621	1.38938	3.31268	1.728	up
mws0059	C27H30O16	Quercetin-3-O-rutinoside (Rutin)	9	19418.7	1.67797	2157.63	11.0752	up
mws0061	C21H20O12	Quercetin-3-O-galactoside (Hyperin)	9	14574.3	1.2037	1619.37	10.6612	up
mws0179	C17H20O9	Chlorogenic acid methyl ester	9	3962.43	1.20649	440.27	8.78225	up
mws0906	C16H22O8	Coniferin	9	27056	1.67857	3006.22	11.5537	up
mws0921	C9H10O2	p-Coumaryl alcohol	9	4228.57	1.20325	469.841	8.87603	up
mws1299	C21H20O11	Luteolin-8-C-glucoside (Orientin)	35343.5	241390	1.00146	6.82982	2.77185	up
mws1434	C21H20O10	Apigenin-6-C-glucoside (Isovitexin)	37191.7	456656	1.1797	12.2784	3.61806	up
mws1608	C21H20O11	Luteolin-6-C-glucoside (Isoorientin)	48557.1	463340	1.11039	9.54215	3.25432	up
mws2212	C9H8O4	Caffeic acid	7212	27806.7	1.22623	3.85561	1.94696	up
pmb0108	C19H18O8	Feruloyl syringic acid	12044.7	4467	1.18835	0.37087	-1.43102	down
pmb0498	C16H24N4O4	Sinapoylagmatine	770893	341457	1.31409	0.442936	-1.17483	down
pmb0736	C23H24O12	Tricin-7-O-Glucoside	14602	32242.3	1.24704	2.20808	1.14279	up
pmb0745	C26H24O10	Tricin-4'-O-syringyl alcohol	9	3543.5	1.64584	393.722	8.62103	up
pmb0752	C17H20O9	3-O-Feruloylquinic acid	340283	1012060	1.36382	2.97417	1.57249	up
pmb2620	C11H12O4	3,4-Dimethoxycinnamic acid	9	2492.03	1.66841	276.893	8.11318	up
pmb2871	C13H16O9	1-O-Gentisoyl-D-glucoside	117563	250620	1.596	2.13179	1.09206	up
pmb2928	C13H16O10	Gallic acid-4-O-glucoside	42649.3	91183.3	1.49929	2.13798	1.09625	up
pmb2936	C28H32O14	Disinapoyl glucoside	13925	48678	1.61757	3.49573	1.80559	up
pmb3041	C23H22O14	Tricin-7-O-saccharic acid	9	6003	1.20503	667	9.38154	up
pmb3042	C23H24O12	Tricin-5-O-Glucoside	26630	60840.7	1.31621	2.28467	1.19198	up
pme1292	C8H8O4	Homogentisic acid	378670	9	1.16529	2.37674e-05	-15.3607	down
pme1665	C27H30O15	Isovitexin-7-O-glucoside(Saponarin)	14776.8	126479	1.00913	8.55925	3.09749	up
pme2598	C8H8O4	3,4-Dihydroxybenzeneacetic acid	508146	9	1.16576	1.77114e-05	-15.785	down
pmn001367	C13H16O9	Protocatechuic acid-4-O-glucoside	103985	213640	1.59428	2.05452	1.0388	up
pmn001518	C13H16O10	1-O-Galloyl-D-glucose	9	4656.33	1.67649	517.37	9.01505	up
pmn001697	C21H18O11	Apigenin-7-O-glucuronide	45621	3143.5	1.34842	0.0689047	-3.85925	down
pmp000001	C16H12O6	Hispidulin (5,7,4'-Trihydroxy-6-methoxyflavone)	7087	21320.3	1.43347	3.00837	1.58898	up
pmp000120	C22H22O11	Diosmetin-6-C-glucoside	7130.57	79097.7	1.41321	11.0928	3.47155	up
pmp000127	C28H32O16	Chrysoeriol-6,8-di-C-glucoside	20132	263557	1.35578	13.0914	3.71055	up
pmp000239	C26H26O16	Luteolin-6-C-(5''-glucuronyl)xyloside	21894.3	44526	1.47143	2.03368	1.02409	up
pmp000579	C22H22O11	Diosmetin-7-O-galactoside	1153.77	7993.3	1.16045	6.92798	2.79244	up
Zmhn001926	C13H16O8	1-O-Salicyl-D-glucose	18792.7	38127.7	1.40024	2.02886	1.02067	up
Zmhn002301	C15H18O8	p-Coumaric acid-4-O-glucoside	13509.3	37436.7	1.63415	2.77117	1.4705	up
Zmhp003514	C16H12O6	6,7,8-Tritrahydroxy-5-methoxyflavone	7620.37	23105.7	1.45619	3.03209	1.60031	up
Zmhp004065	C18H16O7	7,8-Dihydroxy-5,6,4'-trimethoxyflavone	7801.77	1040.53	1.29299	0.133372	-2.90648	down
