# Supplementary material for: Dynamic Metabolomics and Transcriptomics Analyses for Characterization of Phenolic Compounds and Their Biosynthetic Characteristics in Wheat Grain
Source: Front Nutr. 2022 Feb 16;9:844337. doi: 10.3389/fnut.2022.844337 (PMC8888538; doi:10.3389/fnut.2022.844337)
Supplement: Supplementary file 4 [file Table_4.XLSX]

## Sheet: Sheet1
Table S4. Sequencing data for the cDNA libraries constructed using two wheat cultivars at 20 DAA and 30 DAA.
Sample name	Total reads	Total mapped	%	Uniquely mapped	%	Non-spliced reads	%	Spliced reads	%
HPm512-20DAA	48439138	43032428	88.7833	32085224	66.1767	2.85177e+07	58.8767	10663108	21.765
HPm512-30DAA	49741030	43820427	88.08	31975750	64.2567	2.94097e+07	59.1133	9758314	19.6067
ZM22-20DAA	4.93231e+07	4.21477e+07	85.45	3.09057e+07	62.66	2.87197e+07	58.2267	9.30459e+06	18.87
ZM22-30DAA	5.03607e+07	4.66901e+07	92.72	3.54114e+07	70.32	29185093	57.9567	1.34049e+07	26.6233
