# Supplementary material for: Dynamic Metabolomics and Transcriptomics Analyses for Characterization of Phenolic Compounds and Their Biosynthetic Characteristics in Wheat Grain
Source: Front Nutr. 2022 Feb 16;9:844337. doi: 10.3389/fnut.2022.844337 (PMC8888538; doi:10.3389/fnut.2022.844337)
Supplement: Supplementary file 5 [file Table_5.XLSX]

## Sheet: Sheet1
Table S5 Differentially expressed genes in wheat grains during grain development (FPKM).
gene_Id	ZM22-20DAA	ZM22-30DAA	HPm512-20DAA	HPm-30DAA	regulation	Description
TraesCS1A02G070200	16.2227	2.90241	15.0735	4.96155	down	anthocyanidin synthase
TraesCS1B02G088600	4.46138	0.667375	4.24556	1.20888	down	anthocyanidin synthase
TraesCS1D02G072700	12.2602	3.54313	9.3648	4.4884	down	anthocyanidin synthase
TraesCS2D02G064900	1.10971	0.0575427	2.1101	0.0001	down	Cinnamyl alcohol dehydrogenase
TraesCS5A02G205700	1.90272	0.050965	1.84002	0.0141287	down	Cinnamyl alcohol dehydrogenase
TraesCS5A02G213900	17.93	5.50424	17.639	3.92193	down	Cinnamyl alcohol dehydrogenase
TraesCS5B02G202700	11.0179	2.99367	12.5416	3.064	down	Cinnamyl alcohol dehydrogenase
TraesCS5B02G209800	4.50841	1.74774	6.32273	3.12923	down	Cinnamyl alcohol dehydrogenase
TraesCS5D02G210600	5.92394	2.8742	6.81364	2.74776	down	Cinnamyl alcohol dehydrogenase
TraesCS6A02G173700	16.4773	6.29078	20.8186	6.99636	down	Cinnamyl alcohol dehydrogenase
TraesCS6B02G406000	1.68448	0.113573	1.66851	0.276738	down	Cinnamyl alcohol dehydrogenase
TraesCS6B02G406200	1.15034	0.0001	1.09189	0.044543	down	Cinnamyl alcohol dehydrogenase
TraesCS6D02G162800	6.21453	1.32397	6.49657	2.19104	down	Cinnamyl alcohol dehydrogenase
TraesCS3B02G257900	2.59843	0.218514	3.5311	0.33438	down	dihydroflavonol 4-reductase
TraesCS1A02G077700	2.9649	0.690793	3.53385	0.907217	down	Peroxidase
TraesCS1A02G319000	0.833963	0.036991	1.10372	0.208665	down	Peroxidase
TraesCS1D02G079800	6.51641	2.44202	7.53228	1.26161	down	Peroxidase
TraesCS1D02G104900	1.00775	0.0321457	0.781758	0.0818827	down	Peroxidase
TraesCS2A02G084100	1.13188	0.11066	1.95859	0.0001	down	Peroxidase
TraesCS2A02G333500	7.26743	1.75042	7.83298	1.85566	down	Peroxidase
TraesCS2A02G355800	2.15367	0.113013	1.61443	0.0956185	down	Peroxidase
TraesCS2A02G573500	1.66858	0.0987233	2.45258	0.242241	down	Peroxidase
TraesCS2B02G346800	3.89384	1.60129	5.03966	1.145	down	Peroxidase
TraesCS2B02G530200	3.11498	0.71749	5.49526	0.767174	down	Peroxidase
TraesCS2B02G614100	1.1552	0.059571	1.18716	0.0399353	down	Peroxidase
TraesCS2D02G081900	0.770495	0.142945	0.983418	0.0572767	down	Peroxidase
TraesCS2D02G352500	2.05271	0.0361123	1.4854	0.129406	down	Peroxidase
TraesCS2D02G584700	1.32106	0.0634617	1.08423	0.311519	down	Peroxidase
TraesCS2D02G588000	1.64189	0.104912	2.00407	0.307738	down	Peroxidase
TraesCS3A02G136300	0.936568	0.0001	1.00654	0.0001	down	Peroxidase
TraesCS3A02G179800	4.58573	0.968446	4.6442	0.546299	down	Peroxidase
TraesCS3A02G185900	2.12229	0.304652	2.75286	0.478176	down	Peroxidase
TraesCS3B02G272100	1.17751	0.0912923	2.22899	0.0341477	down	Peroxidase
TraesCS3B02G578000	54.2086	2.0237	99.2993	1.07504	down	Peroxidase
TraesCS3D02G244200	0.880497	0.0666113	1.76821	0.0812663	down	Peroxidase
TraesCS3D02G516900	39.7737	12.3025	62.829	9.78542	down	Peroxidase
TraesCS4A02G127900	4.93744	0.0001	8.02238	0.028714	down	Peroxidase
TraesCS4A02G201700	2.77128	0.287494	2.45101	0.289853	down	Peroxidase
TraesCS4A02G389000	1.38793	0.675916	2.37556	0.452734	down	Peroxidase
TraesCS4A02G419300	232.852	12.5472	130.656	34.0365	down	Peroxidase
TraesCS4B02G176900	33.0797	0.673983	50.9807	0.773582	down	Peroxidase
TraesCS4B02G347700	11.7798	1.58787	12.4661	2.44636	down	Peroxidase
TraesCS4D02G102600	1.15053	0.0112107	1.31307	0.0126957	down	Peroxidase
TraesCS4D02G178600	36.8732	0.24184	52.8347	0.187256	down	Peroxidase
TraesCS4D02G234000	0.582149	0.0001	0.746532	0.0001	down	Peroxidase
TraesCS4D02G342600	11.5073	1.66345	12.9702	3.00862	down	Peroxidase
TraesCS5A02G288200	0.964884	0.373799	1.1943	0.389196	down	Peroxidase
TraesCS5D02G046500	1.10911	0.0001	0.835828	0.065335	down	Peroxidase
TraesCS5D02G410600	9.82232	3.12265	10.8396	3.08093	down	Peroxidase
TraesCS6A02G324200	2.72405	0.0001	3.72209	0.0484313	down	Peroxidase
TraesCS6B02G166200	0.988433	0.041495	1.38767	0.0690967	down	Peroxidase
TraesCS7A02G262000	3.49794	0.229362	1.99816	0.380241	down	Peroxidase
TraesCS7D02G347300	1.03843	0.161018	0.836998	0.145332	down	Peroxidase
TraesCS1D02G366700	1.39957	0.166893	1.70884	0.208379	down	dioxygenase
TraesCS3B02G061000	0.54192	0.0914857	0.697408	0.0752123	down	dioxygenase
TraesCS2A02G026700	1.9026	0.58036	2.55418	0.810675	down	dioxygenase
TraesCS4A02G234100	43.259	6.66371	45.0591	12.8977	down	dioxygenase
TraesCS4B02G081200	22.8482	0.824711	18.9154	3.93574	down	dioxygenase
TraesCS4B02G282600	0.979641	0.115839	0.657356	0.100006	down	dioxygenase
TraesCS5A02G375700	1.57366	0.385707	1.63494	0.32059	down	dioxygenase
TraesCS5D02G385200	0.474753	0.216301	0.679045	0.0173147	down	dioxygenase
TraesCS2A02G493500	6.20247	0.616303	6.85661	0.446071	down	Flavanone 3-hydroxylase
TraesCS2B02G521500	8.69783	0.122267	12.365	0.286214	down	Flavanone 3-hydroxylase
TraesCS2D02G493400	9.99105	0.262682	12.872	0.290807	down	Flavanone 3-hydroxylase
TraesCS3A02G331800	0.930792	0.279986	0.982067	0.266225	down	Cytochrome P450
TraesCSU02G032400	0.488808	0.0001	0.859065	0.0001	down	Cytochrome P450
TraesCS1A02G442300	3.4203	0.916422	3.95156	0.66226	down	flavonoid 3'-monooxygenase
TraesCS1A02G320000	6.22762	2.02526	15.4022	0.671969	down	flavonol synthase
TraesCS1B02G332200	5.62243	0.871823	9.31519	0.439088	down	flavonol synthase
TraesCS3A02G407800	3.86805	0.308125	3.5642	1.35074	down	flavonol synthase
TraesCS3B02G497900	2.09161	0.648677	2.66283	0.539424	down	flavonol synthase
TraesCS3D02G450500	4.96915	1.52735	7.18935	2.45663	down	flavonol synthase
TraesCS3D02G471500	2.32076	0.16202	1.8536	0.347955	down	flavonol synthase
TraesCS4B02G346900	3.93792	1.48721	4.07243	0.545022	down	flavonol synthase
TraesCS4D02G341800	1.05507	0.0995587	1.34454	0.457908	down	flavonol synthase
TraesCS5B02G224900	0.853142	0.220394	1.12737	0.25726	down	flavonol synthase
TraesCS6A02G148800	9.86558	0.109532	11.8036	0.097292	down	flavonol synthase
TraesCS6B02G362100	2.58902	0.213544	2.73714	0.23509	down	flavonol synthase
TraesCS6D02G310700	2.95358	0.0784543	2.13217	0.26583	down	flavonol synthase
TraesCS7A02G140900	7.82125	3.62168	8.62881	3.07863	down	flavonol synthase
TraesCS7A02G141000	3.46645	0.979076	3.13961	0.858616	down	flavonol synthase
TraesCS7D02G142000	3.04789	0.471684	3.21765	0.314491	down	flavonol synthase
TraesCS7D02G142300	2.34264	0.556993	2.51886	0.313101	down	flavonol synthase
TraesCS1A02G417800	1.33409	0.485871	1.95295	0.798979	down	cinnamoyl-CoA reductase
TraesCS3A02G229700	1.62939	0.191525	1.97547	0.294682	down	cinnamoyl-CoA reductase
TraesCS3A02G348600	8.44308	1.43588	11.2418	1.22575	down	cinnamoyl-CoA reductase
TraesCS3B02G380500	6.9058	1.98873	7.94457	2.02713	down	cinnamoyl-CoA reductase
TraesCS3D02G342200	4.17452	1.85686	4.85966	1.98561	down	cinnamoyl-CoA reductase
TraesCS5A02G268700	4.05986	1.16013	6.58051	1.00141	down	cinnamoyl-CoA reductase
TraesCS5A02G268800	1.03949	0.196773	1.13757	0.221041	down	cinnamoyl-CoA reductase
TraesCS5B02G268700	2.39436	0.327701	2.6177	0.113378	down	cinnamoyl-CoA reductase
TraesCS5B02G486500	2.08408	0.462729	2.67576	0.303954	down	cinnamoyl-CoA reductase
TraesCS5D02G168400	4.56478	0.725423	4.96855	1.25921	down	cinnamoyl-CoA reductase
TraesCS5D02G486300	19.4337	4.725	15.1901	3.42498	down	cinnamoyl-CoA reductase
TraesCS6B02G175600	2.63344	0.59677	3.84656	0.487445	down	cinnamoyl-CoA reductase
TraesCS7B02G297700	1.37196	0.412376	1.42867	0.473051	down	cinnamoyl-CoA reductase
TraesCS3A02G417200	15.1008	1.98458	17.558	1.35373	down	coniferyl-aldehyde dehydrogenase
TraesCS3B02G452100	9.52865	0.724229	9.33734	0.886115	down	coniferyl-aldehyde dehydrogenase
TraesCS3D02G412700	13.1011	0.555693	12.0605	0.411275	down	coniferyl-aldehyde dehydrogenase
TraesCS7A02G369400	7.89215	2.60284	11.0961	2.32155	down	coniferyl-aldehyde dehydrogenase
TraesCS7B02G259100	2.12693	0.873323	4.23065	0.193632	down	coniferyl-aldehyde dehydrogenase
TraesCS7B02G259200	1.84426	0.0290143	2.42456	0.01023	down	coniferyl-aldehyde dehydrogenase
TraesCS7D02G353900	6.53653	2.67217	8.96424	0.705955	down	coniferyl-aldehyde dehydrogenase
TraesCS7D02G354000	1.35039	0.558212	2.3615	0.218287	down	coniferyl-aldehyde dehydrogenase
TraesCS2A02G481200	5.36989	0.29374	7.56658	0.20569	down	anthocyanidin reductase [(2R,3R)-flavan-3-ol-forming]
TraesCS2B02G508000	3.11126	0.853753	5.99246	1.16058	down	anthocyanidin reductase [(2R,3R)-flavan-3-ol-forming]
TraesCS2D02G185600	2.90944	5.91807	2.27085	6.88128	down	anthocyanidin reductase [(2R,3R)-flavan-3-ol-forming]
TraesCS2D02G481800	2.00728	0.0538397	1.52784	0.0001	down	anthocyanidin reductase [(2R,3R)-flavan-3-ol-forming]
TraesCS2D02G482100	1.66991	0.095516	1.58678	0.0001	down	anthocyanidin reductase [(2R,3R)-flavan-3-ol-forming]
TraesCS5A02G384000	1.04277	0.179431	1.22418	0.386932	down	shikimate O-hydroxycinnamoyltransferase
TraesCS5D02G230500	14.1447	5.29152	17.6375	4.46706	down	shikimate O-hydroxycinnamoyltransferase
TraesCS2B02G048400	7.35125	2.77681	11.3178	0.704422	down	chalcone synthase
TraesCS2A02G105500	26.8364	2.36913	22.5203	7.94295	down	Chalcone-flavonone isomerase
TraesCS2B02G122400	23.8679	2.12048	20.4086	6.55097	down	Chalcone-flavonone isomerase
TraesCS2D02G105100	43.8962	3.54039	36.2904	11.2975	down	Chalcone-flavonone isomerase
TraesCS5B02G488900	5.56888	2.00992	9.08157	0.787896	down	Chalcone-flavonone isomerase
TraesCS5D02G489000	6.21669	3.05787	10.9647	0.921627	down	Chalcone-flavonone isomerase
TraesCS7A02G483700	6.01547	1.31361	5.84584	2.29067	down	Chalcone-flavonone isomerase
TraesCS7D02G471300	4.15423	0.477363	4.50298	1.25925	down	Chalcone-flavonone isomerase
TraesCS6B02G437900	3.02869	0.829868	3.33814	0.938819	down	anthocyanidin 3-O-glucoside 6''-O-acyltransferase
TraesCS3A02G125800	0.667762	0.248982	0.874932	0.0511207	down	Glycosyltransferase
TraesCS3A02G279800	1.22631	0.187993	1.27696	0.224679	down	Glycosyltransferase
TraesCS3B02G313500	3.28552	1.26709	3.93724	1.13683	down	Glycosyltransferase
TraesCS3D02G279400	0.69595	0.174273	0.902947	0.145487	down	Glycosyltransferase
TraesCS3D02G279700	1.17882	0.0980117	1.72657	0.0862893	down	Glycosyltransferase
TraesCS7A02G368500	0.78239	0.054335	1.41939	0.104984	down	Glycosyltransferase
TraesCS7D02G354400	0.71763	0.176096	1.14291	0.123118	down	Glycosyltransferase
TraesCS3D02G030200	0.548107	0.195141	0.588129	0.164307	down	isoflavone-7-O-beta-glucoside 6''-O-malonyltransferase
TraesCS4A02G001500	1.00291	0.325389	1.15824	0.418758	down	isoflavone-7-O-beta-glucoside 6''-O-malonyltransferase
TraesCS6A02G398100	3.32215	0.921119	3.51532	1.05243	down	isoflavone-7-O-beta-glucoside 6''-O-malonyltransferase
TraesCS2A02G081100	10.6415	2.67757	15.1164	0.598191	down	flavonol-3-O-glucoside L-rhamnosyltransferase
TraesCS2D02G078700	3.22583	0.193147	4.43608	0.247146	down	flavonol-3-O-glucoside L-rhamnosyltransferase
TraesCS2A02G196000	2.16003	0.947646	2.87177	0.755272	down	Glycosyltransferase
TraesCS2B02G223700	2.76201	1.27194	3.06525	1.17596	down	Glycosyltransferase
TraesCS2B02G155300	1.40846	0.455539	1.36262	0.560879	down	Glycosyltransferase
TraesCS2D02G134700	3.02145	0.907027	2.81075	1.26727	down	Glycosyltransferase
TraesCS3A02G022900	2.05317	0.807459	1.92199	0.753736	down	Glycosyltransferase
TraesCS3B02G032000	5.4078	2.68841	5.03754	2.51714	down	Glycosyltransferase
TraesCS3D02G024500	4.21007	1.77405	4.35276	2.07847	down	Glycosyltransferase
TraesCS7B02G310700	2.66847	0.640172	2.58486	1.07368	down	Glycosyltransferase
TraesCS1D02G256600	1.54643	0.308071	1.74848	0.437231	down	Glycosyltransferase
TraesCS3D02G025000	1.13758	0.0936867	0.697295	0.0965057	down	Glycosyltransferase
TraesCS6B02G469700	0.399572	1.38473	0.672955	0.194096	down	Glycosyltransferase
TraesCS7A02G236200	3.21886	0.186342	2.07271	0.621304	down	Glycosyltransferase
TraesCS7A02G412000	1.44177	0.245011	1.04288	0.395916	down	Glycosyltransferase
TraesCS7B02G134200	3.50871	0.397649	1.63968	0.515993	down	Glycosyltransferase
TraesCS7D02G236300	1.72061	0.163923	1.71519	0.325522	down	Glycosyltransferase
TraesCS6B02G269200	10.681	3.82786	10.5828	4.33956	down	Transcription initiation factor IIE
TraesCS6D02G237400	10.1138	4.17582	11.1314	4.8371	down	Transcription initiation factor IIE
TraesCS2D02G324700	1.85233	0.155746	2.00664	0.215	down	RNAC1 transcription factor
TraesCS5D02G097400	2.02479	0.125029	1.22191	0.367031	down	WOX homeodomain transcription factor
TraesCS7D02G345700	1.16779	0.0001	1.01085	0.0961443	down	WRKY transcription factor 146
TraesCS1A02G264300	6.31227	1.46845	9.48135	0.684518	down	MADS-box transcription factor WM14
TraesCS1B02G273300	10.5961	1.65513	13.5106	2.09848	down	MADS-box transcription factor WM27A
TraesCS2A02G102000	3.03307	0.749005	3.42065	1.11521	down	NAC transcription factor 29
TraesCS3A02G535100	5.29707	2.14514	7.18336	2.41969	down	MYB13 transcription factor
TraesCS4B02G346700	0.761204	0.072767	0.824206	0.0317657	down	MADS-box transcription factor WM21B
TraesCS4D02G341700	9.53668	3.10225	8.07864	2.84864	down	MADS-box transcription factor WM21
TraesCS5B02G054200	5.09997	0.217741	4.4375	0.70212	down	NAC transcription factor 6A
TraesCS5D02G059700	2.82886	0.151298	3.40518	0.140435	down	NAC transcription factor
TraesCS5D02G335700	2.90991	1.0186	3.61911	0.646466	down	R2R3-MYB transcription factor TaMyb1D
TraesCS5D02G401700	1.64186	0.0998627	1.11867	0.0781213	down	MADS-box transcription factor WM19B
TraesCS6B02G110100	5.6511	2.35354	6.76918	2.53374	down	Transcription factor HBP-1a
TraesCS7D02G120500	1.42801	0.114213	1.40345	0.0816957	down	MADS-box transcription factor WM20
TraesCSU02G069000	1.91792	0.398594	2.28801	0.521631	down	MYB transcription factor 82
TraesCS1B02G321900	1.25985	3.0769	0.969754	4.8032	up	coniferyl-aldehyde dehydrogenase
TraesCS2A02G174100	1.02603	4.1195	0.558689	4.53258	up	dihydroflavonol 4-reductase
TraesCS7D02G492800	1.21149	8.19236	1.19026	6.10808	up	(3R)-2'-hydroxyisoflavanone reductase
TraesCS7D02G493000	1.06371	7.02986	1.12979	5.73969	up	(3R)-2'-hydroxyisoflavanone reductase
TraesCS2A02G107200	0.627057	20.0421	0.430292	24.3499	up	Peroxidase
TraesCS2A02G571300	1.31571	40.5259	2.05682	25.4107	up	Peroxidase
TraesCS2B02G489800	0.197587	0.999995	0.253231	1.06793	up	Peroxidase
TraesCS2B02G615800	0.172086	2.32862	0.241565	5.7984	up	Peroxidase
TraesCS2D02G107400	0.340099	2.34176	0.366863	3.80954	up	Peroxidase
TraesCS3A02G297200	0.22988	1.94382	0.169004	1.60732	up	Peroxidase
TraesCS4B02G119000	0.473377	4.1122	0.732407	2.19633	up	Peroxidase
TraesCS4D02G116700	1.06934	2.55326	0.603364	1.63649	up	Peroxidase
TraesCS4D02G117200	0.640696	3.81986	1.01222	2.41573	up	Peroxidase
TraesCS5A02G442900	2.08595	7.99413	2.20946	5.39188	up	Peroxidase
TraesCS5D02G450300	1.15608	3.52688	1.40667	2.96805	up	Peroxidase
TraesCS7A02G353400	0.688519	11.7514	0.3564	10.6717	up	Peroxidase
TraesCS7A02G428200	0.910332	11.6838	1.0465	7.33456	up	Peroxidase
TraesCS7B02G328400	1.28696	9.97712	1.48132	8.52202	up	Peroxidase
TraesCS7D02G420500	3.52214	11.4061	4.20984	9.57635	up	Peroxidase
TraesCS2D02G583000	8.93757	109.389	14.0264	74.4424	up	Peroxidase
TraesCS5A02G518800	1.84315	16.05	3.62919	13.5026	up	flavanoid 3',5'-hydroxylase
TraesCS6B02G135700	0.973485	5.49224	0.733462	4.27383	up	flavanoid 3',5'-hydroxylase
TraesCS4B02G374300	2.75459	18.7205	4.16153	15.4406	up	Flavonol synthase
TraesCS5D02G565100	0.542902	3.08306	0.796559	2.19925	up	Flavonol synthase
TraesCS6A02G375200	4.42258	17.9215	5.08876	15.3791	up	Flavonol synthase
TraesCS7A02G140100	1.18664	5.71129	1.44861	6.31264	up	Flavonol synthase
TraesCS7A02G140200	0.0001	0.932768	0.0114347	0.981787	up	Flavonol synthase
TraesCS7B02G042500	7.76411	51.3456	7.6586	56.5112	up	Flavonol synthase
TraesCS7D02G141600	1.12054	16.0444	0.937171	15.143	up	Flavonol synthase
TraesCS7D02G142400	2.98334	11.8527	1.79282	13.8991	up	Flavonol synthase
TraesCS7A02G395800	0.289092	4.66364	0.425603	3.03835	up	Cinnamoyl-CoA reductase
TraesCS7A02G396200	0.0263443	2.45348	0.314761	2.03201	up	Cinnamoyl-CoA reductase
TraesCS7A02G396300	8.52577	47.4271	9.55637	34.3996	up	Cinnamoyl-CoA reductase
TraesCS7A02G398000	20.8159	71.6543	17.5207	60.6329	up	Cinnamoyl-CoA reductase
TraesCS7D02G391700	29.1317	136.116	43.9872	98.4347	up	Cinnamoyl-CoA reductase
TraesCS7D02G391900	10.2298	46.4898	12.9911	30.2328	up	Cinnamoyl-CoA reductase
TraesCS3A02G212300	0.414247	2.95901	0.467279	1.78161	up	coniferyl-aldehyde dehydrogenase
TraesCS2B02G204500	0.0956145	0.931058	0.116931	1.06116	up	anthocyanidin reductase [(2R,3R)-flavan-3-ol-forming]
TraesCS2B02G204600	1.43497	5.39987	1.9654	4.94127	up	anthocyanidin reductase [(2R,3R)-flavan-3-ol-forming]
TraesCS2B02G507500	7.07581	24.8923	5.84712	29.423	up	anthocyanidin reductase [(2R,3R)-flavan-3-ol-forming]
TraesCS2D02G481600	0.806213	8.06284	0.503903	5.40962	up	anthocyanidin reductase [(2R,3R)-flavan-3-ol-forming]
TraesCS6A02G405200	1.7007	15.7976	2.61395	8.90702	up	caffeate O-methyltransferase
TraesCS1D02G009500	0.909846	5.62811	0.902522	2.18219	up	Shikimate O-hydroxycinnamoyltransferase
TraesCS1D02G009600	0.524136	3.09063	0.433306	1.26763	up	Shikimate O-hydroxycinnamoyltransferase
TraesCS4A02G394700	1.4738	8.34449	1.96817	5.59311	up	Shikimate O-hydroxycinnamoyltransferase
TraesCS4A02G403400	0.667107	2.86698	0.697198	2.22963	up	Shikimate O-hydroxycinnamoyltransferase
TraesCS6A02G375300	0.356625	2.87177	0.62465	2.21868	up	Shikimate O-hydroxycinnamoyltransferase
TraesCS6D02G359800	1.07582	2.99498	0.869912	2.60525	up	Shikimate O-hydroxycinnamoyltransferase
TraesCS7D02G089900	0.0348513	2.10857	0.0001	1.71187	up	Shikimate O-hydroxycinnamoyltransferase
TraesCS1B02G362100	0.954863	3.92224	0.846778	2.54053	up	Glycosyltransferase
TraesCS2D02G069000	0.101611	0.918869	0.108685	0.621396	up	Glycosyltransferase
TraesCS2D02G374500	0.0277073	1.28726	0.100167	1.24208	up	Glycosyltransferase
TraesCS3A02G125500	1.23164	5.50268	0.8803	6.17726	up	Glycosyltransferase
TraesCS3B02G144800	0.0539227	0.686967	0.125002	1.23231	up	Glycosyltransferase
TraesCS3D02G126300	0.102132	1.05949	0.233534	2.28275	up	Glycosyltransferase
TraesCS3D02G126500	0.17907	0.534999	0.073142	0.825706	up	Glycosyltransferase
TraesCS7A02G189500	0.342456	4.91507	0.489777	3.42981	up	Glycosyltransferase
TraesCS7B02G094400	0.799532	6.42351	0.850575	6.60617	up	Glycosyltransferase
TraesCS7D02G190600	1.62831	6.92498	1.42121	9.30229	up	Glycosyltransferase
TraesCS3A02G494900	0.298742	0.964396	0.250839	0.939954	up	Glycosyltransferase,
TraesCS3B02G021700	1.53623	8.67551	2.39164	6.0522	up	Glycosyltransferase
TraesCS5D02G030800	0.00954867	1.64207	0.157966	0.61981	up	Glycosyltransferase
TraesCS4B02G121300	4.44859	16.294	3.82199	15.8348	up	chalcone isomerase
TraesCS4D02G119400	5.4991	13.8898	4.6722	14.2856	up	chalcone isomerase
TraesCS7B02G387100	5.29361	0.598951	4.90623	2.12864	up	chalcone isomerase
TraesCS3D02G401200	8.21754	16.9469	7.49747	15.6558	up	NAC transcription factor 6D
TraesCS6A02G146900	0.301595	1.31233	0.331455	1.0544	up	WRKY80 transcription factor
TraesCS6D02G136200	1.08164	3.76825	0.957017	2.11533	up	WRKY transcription factor 33-3
TraesCS5D02G256400	0.287215	0.974899	0.417529	1.01143	up	Peroxidase
TraesCS2A02G574400	0.724195	1.5611	1.68664	0.393413		Peroxidase
TraesCS5B02G145800	3.39517	7.4292	7.09807	2.30237		chalcone isomerase
TraesCS5D02G029400	1.62402	3.74999	3.81559	1.30773		Glycosyltransferase
TraesCS5A02G146900	3.22285	6.76315	6.41559	2.457		chalcone isomerase
TraesCS2B02G612700	0.320354	0.875983	1.02948	0.0834573		anthocyanidin reductase [(2R,3R)-flavan-3-ol-forming]
TraesCS2D02G467000	0.401566	1.52159	0.819507	0.10366		Peroxidase
