# Supplementary material for: Dynamic Metabolomics and Transcriptomics Analyses for Characterization of Phenolic Compounds and Their Biosynthetic Characteristics in Wheat Grain
Source: Front Nutr. 2022 Feb 16;9:844337. doi: 10.3389/fnut.2022.844337 (PMC8888538; doi:10.3389/fnut.2022.844337)
Supplement: Supplementary file 6 [file Table_6.XLSX]

## Sheet: Sheet1
Table S6 Differentially expressed genes potentially involved in phenolic biosynthesis in HPm512 wheat grains compared to ZM22 (FPKM).
gene_Id	Description	HPm512-20DAA	ZM22-20DAA	fc	log2(fc)	pval	regulation
TraesCS7A02G396100	Cinnamoyl-CoA reductase	36.4	16.7519	2.17288	1.11961	0.000478059	up
TraesCS7B02G298300	Cinnamoyl-CoA reductase	3.00699	1.43207	2.09975	1.07022	0.0140628	up
TraesCS1A02G221200	Flavonol synthase	2.08038	0.548188	3.79502	1.92411	2.51457e-06	up
TraesCS1A02G320000	Flavonol synthase	15.4022	6.22762	2.47322	1.30639	3.15045e-05	up
TraesCS5D02G145400	Chalcone isomerase	5.80683	2.67019	2.17469	1.12081	0.00279096	up
TraesCS5B02G145800	Chalcone isomerase	7.09807	3.39517	2.09064	1.06394	0.0125934	up
TraesCS2B02G612700	Anthocyanidin reductase	1.02948	0.320354	3.21357	1.68418	0.0443325	up
TraesCS7A02G411700	Flavonoid 3'-monooxygenase	0.52308	0.112729	4.64016	2.21417	0.000786118	up
TraesCS7B02G052600	Cinnamoyl-CoA reductase	0.767791	1.53674	0.499623	-1.00109	0.00181644	down
TraesCS6B02G420200	Cinnamoyl-CoA reductase	0.281973	0.723427	0.389773	-1.35929	0.021703	down
TraesCS3B02G034300	Peroxidase	11.4852	4.4762	2.56583	1.35942	0.01421	up
TraesCS7D02G084900	Peroxidase	1.97892	0.874304	2.26342	1.17851	0.0154496	up
TraesCS2A02G573700	Peroxidase	2.36473	0.750758	3.1498	1.65526	0.00130694	up
TraesCS3D02G244200	Peroxidase	1.76821	0.880497	2.00819	1.0059	0.0234327	up
TraesCS2B02G615900	Peroxidase	0.838207	0.296385	2.8281	1.49983	0.0281844	up
TraesCS6B02G333800	Peroxidase	0.750146	0.329213	2.27861	1.18815	0.0419602	up
TraesCS2A02G574400	Peroxidase	1.68664	0.724195	2.32899	1.2197	0.0479291	up
TraesCS6D02G054900	Peroxidase	0.268313	0.733928	0.365585	-1.45172	0.0363162	down
TraesCS2B02G126200	Peroxidase	1.26474	4.64156	0.272481	-1.87577	0.0424701	down
TraesCS2B02G125800	Peroxidase	0.890122	2.47223	0.360048	-1.47374	0.00876956	down
TraesCS7D02G369900	Peroxidase	4.01055	8.81189	0.45513	-1.13565	0.00795898	down
TraesCS6A02G029800	Peroxidase	7.93459	16.3376	0.485665	-1.04197	1.15603e-07	down
TraesCSU02G103400	Peroxidase	1.43966	4.2949	0.335202	-1.5769	2.03353e-11	down
TraesCS6D02G078700	Glycosyltransferase	0.618284	0.133017	4.64815	2.21666	0.017654	up
TraesCS6A02G419300	Glycosyltransferase	0.802507	0.193352	4.15049	2.05328	0.000461249	up
TraesCS4D02G321400	Glycosyltransferase	0.296478	0.081694	3.62913	1.85962	0.00848897	up
TraesCS5B02G021200	Glycosyltransferase	0.837981	0.237382	3.53009	1.81971	0.00882098	up
TraesCS4B02G324300	Glycosyltransferase	0.193889	0.0645153	3.00532	1.58752	0.0433513	up
TraesCS1B02G400500	Glycosyltransferase	2.87031	0.895523	3.20518	1.6804	0.00377319	up
TraesCS5D02G029400	Glycosyltransferase	3.81559	1.62402	2.34948	1.23234	0.00881836	up
TraesCSU02G095600	Glycosyltransferase	1.39887	0.501007	2.79212	1.48136	0.00347194	up
TraesCSU02G093300	Glycosyltransferase	1.31856	0.538026	2.45075	1.29322	0.0149285	up
TraesCS7D02G198300	Glycosyltransferase	8.08902	3.30316	2.44887	1.29212	0.0017512	up
TraesCS2B02G132300	Glycosyltransferase	1.86475	0.713897	2.61207	1.38519	0.00315798	up
TraesCS1D02G301700	Glycosyltransferase	1.28385	0.498753	2.57412	1.36408	0.00340734	up
TraesCS2D02G046200	Glycosyltransferase	0.75738	0.315549	2.4002	1.26315	0.0373624	up
TraesCS2B02G132100	Glycosyltransferase	2.61931	1.27382	2.05627	1.04003	0.0390178	up
TraesCS6B02G288800	Glycosyltransferase	0.993815	0.494103	2.01135	1.00817	0.0499596	up
TraesCS7B02G134200	Glycosyltransferase	1.63968	3.50871	0.467318	-1.09752	8.51382e-08	down
TraesCS7A02G169300	Ethylene-responsive transcription factor ERF014	0.453163	1.22671	0.369413	-1.4367	0.000172194	down
TraesCS6B02G341900	E2F transcription factor	0.360955	0.76457	0.472102	-1.08283	0.000294386	down
TraesCS5B02G375500	Nf-Y-A subunit	1.53957	0.645826	2.38387	1.25331	0.00372354	up
TraesCS5D02G243900	Nf-Y-A subunit	1.44316	0.551478	2.6169	1.38786	0.00604374	up
TraesCS5D02G383000	Nf-Y-A subunit	2.51006	0.964589	2.6022	1.37973	0.00246946	up
TraesCS3A02G395500	AP2-like ethylene-responsive transcription factor	0.684289	0.180942	3.78181	1.91908	8.73044e-05	up
TraesCS2A02G505600	AP2-like ethylene-responsive transcription factor AIL5	6.72955	2.84238	2.36758	1.24341	3.54589e-05	up
TraesCS2B02G534000	AP2-like ethylene-responsive transcription factor AIL5	4.94185	2.46785	2.00249	1.0018	0.0165229	up
TraesCS2D02G506500	AP2-like ethylene-responsive transcription factor AIL5	4.52538	1.85443	2.44031	1.28706	0.00894339	up
TraesCS7D02G483200	AP2-like ethylene-responsive transcription factor AIL5	2.02303	0.929668	2.17607	1.12173	0.0209535	up
TraesCS7B02G401400	AP2-like ethylene-responsive transcription factor AIL5	1.18103	0.299586	3.94222	1.97901	1.92356e-05	up
TraesCS3B02G427300	AP2-like ethylene-responsive transcription factor BBM2	0.329119	0.102625	3.20701	1.68123	0.00984726	up
TraesCS3D02G389100	AP2-like ethylene-responsive transcription factor BBM2	0.547116	0.198418	2.75739	1.4633	0.0222375	up
TraesCS5A02G405400	AP2-like ethylene-responsive transcription factor CRL5	0.44619	0.151487	2.9454	1.55846	0.0372774	up
TraesCS6A02G229500	AP2-like ethylene-responsive transcription factor PLT2	0.524733	0.116988	4.48537	2.16523	0.00118184	up
TraesCS1A02G242800	AP2-like ethylene-responsive transcription factor SMOS1	1.20295	0.419363	2.86853	1.52031	0.0292085	up
TraesCS2A02G131000	Ethylene-responsive transcription factor ABI4	0.252871	0.0969493	2.60828	1.3831	0.031707	up
TraesCS1D02G230900	Ethylene-responsive transcription factor RAP2-3	8.68398	4.2027	2.06628	1.04704	0.00171244	up
TraesCS3B02G278000	B3 domain-containing transcription factor FUS3	7.34935	3.32969	2.20722	1.14223	0.0101646	up
TraesCS4B02G186900	calmodulin-binding protein 60 D	1.0425	0.254225	4.10069	2.03587	0.00271053	up
TraesCS6A02G335400	CCAAT-binding transcription factor B	9.67127	4.78203	2.02242	1.01608	0.00118063	up
TraesCS6B02G366100	CCAAT-binding transcription factor B	6.85411	3.21037	2.13499	1.09423	0.00204939	up
TraesCS7B02G277800	DNA-binding transcription factor activity	1.77695	0.855324	2.07751	1.05486	0.033984	up
TraesCS1B02G236700	DNA-binding transcription factor activity	2.21938	0.842762	2.63346	1.39696	0.0192611	up
TraesCS1D02G193800	DNA-binding transcription factor activity	0.841544	0.392886	2.14195	1.09893	0.0398058	up
TraesCS3D02G455700	DNA-binding transcription factor activity	1.18136	0.52113	2.26691	1.18073	0.0298272	up
TraesCS4A02G117500	DNA-binding transcription factor activity	1.74542	0.539998	3.23227	1.69255	0.00182509	up
TraesCS5B02G071900	DNA-binding transcription factor activity	1.63034	0.695762	2.34325	1.22851	0.0302723	up
TraesCS5B02G126200	DNA-binding transcription factor activity	0.883107	0.355259	2.48581	1.31372	0.038045	up
TraesCS6A02G189700	DNA-binding transcription factor activity	1.98153	0.850963	2.32857	1.21945	0.00245012	up
TraesCS3A02G405200	Heat stress transcription factor A-2b	0.905168	0.311889	2.90221	1.53715	0.0106705	up
TraesCS2A02G146600	Heat stress transcription factor B-4b	2.08996	0.922194	2.2663	1.18034	0.0485404	up
TraesCS3B02G260800	homeobox-leucine zipper protein HOX3	2.04127	0.520264	3.92353	1.97215	0.0195746	up
TraesCS4A02G256700	KNOTTED-1-like	1.37441	0.613921	2.23873	1.16268	0.0284219	up
TraesCS4D02G058000	KNOX3	1.20843	0.413218	2.92443	1.54816	0.033171	up
TraesCS3A02G284400	MADS box transcription factor	3.87653	1.10685	3.50232	1.80831	4.26236e-05	up
TraesCS5A02G373500	Nf-Y-A subunit	1.38483	0.553263	2.50303	1.32368	0.00238728	up
TraesCS4D02G130100	RNA-directed DNA methylation 4	4.21061	2.10138	2.00374	1.00269	0.00403235	up
TraesCS5A02G125200	transcription factor LHW	2.37249	1.1666	2.03368	1.02409	0.00369384	up
TraesCS3B02G164500	transcription factor PCF5	1.19849	0.479218	2.50092	1.32246	0.00224231	up
TraesCS7A02G207100	Transcription factor PERIANTHIA	2.13536	1.03736	2.05846	1.04157	0.0252557	up
TraesCS7B02G103500	Transcription regulator of the cell cycle TaE2Fe	1.22748	0.518988	2.36514	1.24193	0.014071	up
TraesCS3B02G199000	WRKY domain-containing protein	0.449381	0.146833	3.06049	1.61376	0.0197572	up
TraesCS3D02G244300	WUSCHEL-related homeobox 7	0.75001	0.26726	2.8063	1.48867	0.0466225	up
gene_Id	Description	HPm512-30DAA	ZM22-30DAA	fc	log2(fc)	pval	regulation
TraesCS6D02G248000	4-coumarate-CoA ligase	0.130338	0.490549	0.265699	-1.91213	0.00184553	down
TraesCS2B02G612700	Anthocyanidin reductase	0.0834573	0.875983	0.0952728	-3.39179	0.000718295	down
TraesCS6D02G004300	Anthocyanidin synthase	0.869488	3.66932	0.236962	-2.07727	7.25253e-10	down
TraesCS7D02G471300	Chalcone isomerase	1.25925	0.477363	2.63792	1.3994	1.4888e-12	up
TraesCS7B02G387100	Chalcone isomerase	2.12864	0.598951	3.55395	1.82942	1.57382e-25	up
TraesCS2A02G105500	Chalcone isomerase	7.94295	2.36913	3.35268	1.74531	2.8957e-73	up
TraesCS2D02G105100	Chalcone isomerase	11.2975	3.54039	3.19104	1.67402	9.69852e-75	up
TraesCS2B02G122400	Chalcone isomerase	6.55097	2.12048	3.08937	1.62731	9.23841e-66	up
TraesCS2A02G527700	Chalcone synthase	7.41793	22.6222	0.327905	-1.60865	1.8782e-13	down
TraesCS2B02G048400	Chalcone synthase	0.704422	2.77681	0.25368	-1.97892	1.11612e-06	down
TraesCS2B02G558400	Chalcone synthase	5.95271	17.1122	0.347864	-1.5234	2.11814e-10	down
TraesCS2D02G530600	Chalcone synthase	2.72412	22.6647	0.120192	-3.05659	3.59622e-20	down
TraesCS5B02G488900	Chalcone-flavonone isomerase	0.787896	2.00992	0.392003	-1.35106	0.0245716	down
TraesCS5D02G145400	Chalcone-flavonone isomerase	1.623	4.73796	0.342552	-1.5456	3.70699e-06	down
TraesCS5D02G489000	Chalcone-flavonone isomerase	0.921627	3.05787	0.301395	-1.73027	6.23426e-05	down
TraesCS5A02G475600	Chalcone-flavonone isomerase	0.695359	2.78193	0.249956	-2.00025	7.63926e-06	down
TraesCS5A02G146900	Chalcone-flavonone isomerase	2.457	6.76315	0.363293	-1.4608	5.70808e-05	down
TraesCS5B02G145800	Chalcone-flavonone isomerase	2.30237	7.4292	0.309908	-1.69009	3.20465e-07	down
TraesCS3D02G223500	Cinnamoyl-CoA reductase	0.210983	0.808403	0.260987	-1.93795	0.000945313	down
TraesCS5B02G269100	Cinnamoyl-CoA reductase	0.660977	3.23105	0.20457	-2.28933	0.0019277	down
TraesCS5D02G232400	Cinnamoyl-CoA reductase	2.41516	5.23048	0.461747	-1.11483	0.00350676	down
TraesCS5D02G276200	Cinnamoyl-CoA reductase	0.660454	2.29429	0.287869	-1.79652	1.08688e-06	down
TraesCS7B02G052600	Cinnamoyl-CoA reductase	1.12187	0.201923	5.55594	2.47403	3.20809e-12	up
TraesCS6D02G365700	Cinnamoyl-CoA reductase	5.09348	2.09672	2.42926	1.28052	2.08364e-16	up
TraesCS6D02G366200	Cinnamoyl-CoA reductase	0.613884	0.185836	3.30336	1.72394	1.41588e-05	up
TraesCS5D02G540800	Cinnamoyl-CoA reductase	11.9317	4.3304	2.75533	1.46222	1.83582e-41	up
TraesCS3B02G259000	Cinnamoyl-CoA reductase	0.521565	0.0176223	29.5968	4.88737	7.15477e-15	up
TraesCS7B02G259100	Coniferyl-aldehyde dehydrogenase	0.193632	0.873323	0.221719	-2.17319	9.47679e-06	down
TraesCS7D02G353900	Coniferyl-aldehyde dehydrogenase	0.705955	2.67217	0.264188	-1.92037	2.80828e-08	down
TraesCS6B02G258200	Flavanoid 3',5'-hydroxylase	8.66672	20.1309	0.430518	-1.21585	2.92319e-05	down
TraesCS4B02G081200	Flavone synthase	3.93574	0.824711	4.77226	2.25467	3.56572e-37	up
TraesCS1B02G476400	Flavonoid 3'-monooxygenase	0.182497	0.814046	0.224185	-2.15724	0.000240837	down
TraesCS1A02G320000	Flavonol synthase	0.671969	2.02526	0.331795	-1.59164	0.000259977	down
TraesCS1D02G019400	Flavonol synthase	0.703875	2.98419	0.235868	-2.08395	0.000113165	down
TraesCS4B02G346900	Flavonol synthase	0.545022	1.48721	0.366472	-1.44823	0.0138337	down
TraesCS4B02G374200	Flavonol synthase	1.55151	3.49462	0.443971	-1.17146	0.00372581	down
TraesCS7A02G141100	Flavonol synthase	0.678195	1.53851	0.440811	-1.18177	0.0137564	down
TraesCS2D02G490500	Flavonol synthase	0.16314	0.714087	0.22846	-2.12999	0.0226753	down
TraesCS7A02G373000	Flavonol synthase	0.426569	1.6427	0.259676	-1.94522	1.71615e-06	down
TraesCS1D02G176400	Flavonol synthase	0.511228	0.17086	2.99209	1.58115	1.31107e-06	up
TraesCS7B02G041600	Flavonol synthase	5.58651	0.397949	14.0383	3.81129	1.10444e-18	up
TraesCS7B02G041900	Flavonol synthase	3.82252	0.0394883	96.8012	6.59695	2.2043e-46	up
TraesCS3A02G407800	Flavonol synthase	1.35074	0.308125	4.38376	2.13217	1.22138e-12	up
TraesCS2B02G518400	Flavonol synthase	0.634143	0.028237	22.4579	4.48915	7.28992e-14	up
TraesCS3A02G325100	Peroxidase	1.18035	0.443794	2.65967	1.41125	2.37417e-08	up
TraesCS1A02G124200	Peroxidase	2.45944	6.67087	0.368684	-1.43954	2.44277e-09	down
TraesCS1A02G078100	Peroxidase	0.36569	0.992634	0.368404	-1.44064	0.012889	down
TraesCS2A02G467000	Peroxidase	0.341254	0.950852	0.358893	-1.47838	0.0295814	down
TraesCS2A02G573700	Peroxidase	1.18746	2.65817	0.44672	-1.16256	0.00578702	down
TraesCS2A02G574400	Peroxidase	0.393413	1.5611	0.25201	-1.98845	0.000108545	down
TraesCS2B02G615100	Peroxidase	0.075045	1.46424	0.0512518	-4.28625	1.42121e-16	down
TraesCS2D02G467000	Peroxidase	0.10366	1.52159	0.0681263	-3.87564	5.98959e-09	down
TraesCS2D02G502600	Peroxidase	0.539656	1.44773	0.372759	-1.42368	0.015482	down
TraesCS2D02G583100	Peroxidase	2.00425	4.69093	0.427261	-1.22681	0.00246022	down
TraesCS3B02G034300	Peroxidase	2.03444	6.22052	0.327053	-1.6124	3.67576e-08	down
TraesCS3D02G031800	Peroxidase	6.32567	13.7633	0.459605	-1.12153	0.00709088	down
TraesCS4A02G196000	Peroxidase	0.620418	1.99447	0.311069	-1.68469	6.26805e-05	down
TraesCS5D02G364600	Peroxidase	0.159455	1.26454	0.126097	-2.98739	0.000227054	down
TraesCS6B02G386700	Peroxidase	19.3701	41.5972	0.465658	-1.10266	3.60942e-08	down
TraesCS7A02G353300	Peroxidase	0.311967	1.65387	0.188628	-2.40638	0.000124805	down
TraesCS7B02G041000	Peroxidase	11.144	34.8277	0.319976	-1.64396	5.28125e-11	down
TraesCS7B02G274200	Peroxidase	0.0909177	1.21115	0.0750673	-3.73567	3.55134e-08	down
TraesCS7D02G369900	Peroxidase	5.33589	11.9246	0.447469	-1.16014	1.45677e-05	down
TraesCSU02G103300	Peroxidase	0.783097	0.137944	5.67693	2.50511	9.88077e-11	up
TraesCSU02G103400	Peroxidase	1.25565	0.232557	5.39933	2.43278	3.29962e-13	up
TraesCS7D02G066400	Peroxidase	98.6107	19.3739	5.08987	2.34763	1.67534e-48	up
TraesCS7D02G223900	Peroxidase	0.836834	0.060329	13.8712	3.79402	3.86255e-12	up
TraesCS7A02G070900	Peroxidase	213.339	46.8238	4.55621	2.18783	3.93147e-40	up
TraesCS6D02G034200	Peroxidase	4.54802	0.866345	5.24966	2.39222	4.0816e-33	up
TraesCS6A02G029800	Peroxidase	8.20003	1.26447	6.48493	2.69709	1.60534e-32	up
TraesCS6B02G042500	Peroxidase	12.6282	2.33603	5.40585	2.43452	6.58047e-51	up
TraesCS6B02G042600	Peroxidase	8.23171	2.25009	3.6584	1.87121	2.50957e-37	up
TraesCS5A02G516300	Peroxidase	5.00373	2.27123	2.20309	1.13953	5.44927e-24	up
TraesCS4A02G419300	Peroxidase	34.0365	12.5472	2.71268	1.43972	3.21459e-26	up
TraesCS2B02G615800	Peroxidase	5.7984	2.32862	2.49006	1.31618	4.18697e-17	up
TraesCS1D02G130200	Peroxidase	2.20145	4.65424	0.472998	-1.08009	0.00287584	down
TraesCS6D02G212200	Phenylalanine ammonia-lyase	0.543589	0.13719	3.96232	1.98635	1.20249e-12	up
TraesCS6A02G222900	Phenylalanine ammonia-lyase	0.909386	0.324034	2.80645	1.48875	3.37374e-14	up
TraesCS6B02G258400	Phenylalanine ammonia-lyase	0.979227	0.255242	3.83646	1.93978	6.22652e-13	up
TraesCS1D02G009500	Shikimate O-hydroxycinnamoyltransferase	2.18219	5.62811	0.38773	-1.36687	2.8508e-06	down
TraesCS1D02G009600	Shikimate O-hydroxycinnamoyltransferase	1.26763	3.09063	0.410152	-1.28577	0.00159597	down
TraesCS2D02G490400	Shikimate O-hydroxycinnamoyltransferase	0.361113	1.19134	0.303115	-1.72206	0.000555314	down
TraesCS2D02G527800	Shikimate O-hydroxycinnamoyltransferase	0.652502	2.99639	0.217763	-2.19917	2.95283e-06	down
TraesCS2B02G518300	Shikimate O-hydroxycinnamoyltransferase	0.891869	0.149821	5.95289	2.57359	1.97428e-13	up
TraesCS3A02G136100	trans-cinnamate 4-monooxygenase	1.21677	2.76996	0.439275	-1.1868	0.00189906	down
TraesCS6B02G469700	Glycosyltransferase	0.194096	1.38473	0.140168	-2.83477	2.8507e-07	down
TraesCS5A02G023600	Glycosyltransferase	1.16974	4.27599	0.273561	-1.87007	5.68067e-07	down
TraesCS5D02G029400	Glycosyltransferase	1.30773	3.74999	0.348729	-1.51982	8.4224e-06	down
TraesCS4D02G321400	Glycosyltransferase	0.167318	0.592975	0.282167	-1.82538	0.000468257	down
TraesCS5D02G030800	Glycosyltransferase	0.61981	1.64207	0.377457	-1.40562	0.000604618	down
TraesCS5A02G496800	Glycosyltransferase	0.126302	0.605956	0.208434	-2.26234	0.000898783	down
TraesCS7B02G134300	Glycosyltransferase	0.179524	0.71506	0.251062	-1.99388	0.00103855	down
TraesCS4B02G324300	Glycosyltransferase	0.127684	0.504269	0.253207	-1.98161	0.00115055	down
TraesCS5B02G021200	Glycosyltransferase	0.479679	1.60878	0.298163	-1.74583	0.00129782	down
TraesCS1B02G400500	Glycosyltransferase	0.2225	0.781322	0.284773	-1.81211	0.00202453	down
TraesCS7D02G236400	Glycosyltransferase	0.42155	1.13585	0.371131	-1.43	0.00396851	down
TraesCS6D02G407000	Glycosyltransferase	0.320295	1.03293	0.310084	-1.68927	0.0108425	down
TraesCS2D02G481000	Glycosyltransferase	0.676989	1.46118	0.463316	-1.10993	0.0187152	down
TraesCS6A02G419300	Glycosyltransferase	0.680075	1.53037	0.444385	-1.17012	0.0362944	down
TraesCS3A02G427300	Flavonol-3-O-glycoside xylosyltransferase	1.03975	3.70527	0.280613	-1.83335	2.05027e-08	down
TraesCS3D02G422900	Flavonol-3-O-glycoside xylosyltransferase	0.526804	1.46546	0.359481	-1.47601	0.00484222	down
TraesCS6A02G309400	Glycosyltransferase	13.7799	3.60598	3.8214	1.9341	6.78555e-90	up
TraesCS6D02G288800	Glycosyltransferase	18.1192	5.87037	3.08655	1.626	1.97259e-85	up
TraesCS6B02G339100	Glycosyltransferase	25.8988	11.6574	2.22167	1.15164	3.44463e-55	up
TraesCS7A02G236200	Glycosyltransferase	0.621304	0.186342	3.33421	1.73735	1.11273e-07	up
TraesCS2B02G506600	Glycosyltransferase	1.30122	0.587816	2.21365	1.14642	4.1252e-06	up
TraesCS1A02G033200	Glycosyltransferases	1.95968	0.769985	2.54509	1.34772	2.16799e-15	up
TraesCS7A02G411400	Glycosyltransferases	1.46056	0.706664	2.06684	1.04742	1.44106e-12	up
TraesCS2A02G132600	Glycosyltransferases	2.51911	0.666832	3.77773	1.91752	3.01338e-11	up
TraesCS7D02G404500	Glycosyltransferases	1.20585	0.52429	2.29996	1.20161	1.92075e-10	up
TraesCS1D02G034600	Glycosyltransferases	1.44055	0.550208	2.61819	1.38857	7.2585e-09	up
TraesCS3D02G502000	Glycosyltransferases	1.02136	0.438155	2.33104	1.22097	3.42274e-07	up
TraesCS4A02G107400	Glycosyltransferases	16.114	6.58094	2.44858	1.29195	3.11496e-51	up
TraesCS7D02G198300	Glycosyltransferases	2.50483	9.80567	0.255447	-1.9689	2.91553e-27	down
TraesCS7A02G196700	Glycosyltransferases	1.17802	4.16084	0.28312	-1.82051	3.12108e-11	down
TraesCS7B02G102500	Glycosyltransferases	0.333008	1.21482	0.274122	-1.86711	0.000116711	down
TraesCS2D02G478200	Glycosyltransferases	2.44438	5.70577	0.428406	-1.22295	0.000238552	down
TraesCS1A02G302300	Glycosyltransferases	0.583424	1.52435	0.382735	-1.38558	0.00180188	down
TraesCS5B02G436400	Glycosyltransferases	0.310735	0.825758	0.376303	-1.41003	0.0290284	down
TraesCS5B02G435300	Glycosyltransferases	0.363402	0.876932	0.414401	-1.2709	0.0359528	down
TraesCS2A02G081100	Flavonol-3-O-glucoside L-rhamnosyltransferase	0.598191	2.67757	0.223408	-2.16225	1.39196e-09	down
TraesCS3D02G126300	Glycosyltransferase	2.28275	1.05949	2.15458	1.10741	2.15379e-13	up
TraesCS1B02G023300	Glycosyltransferase	0.194745	0.585923	0.332372	-1.58913	0.00959841	down
TraesCS1D02G319100	Glycosyltransferase	0.049814	0.606515	0.0821315	-3.60592	4.31894e-09	down
TraesCS1D02G019200	Glycosyltransferase	0.215186	1.16771	0.184281	-2.44002	0.00660672	down
TraesCS1A02G214200	DNA-binding transcription factor activity	1.29379	2.63304	0.491365	-1.02513	0.00467867	down
TraesCS6B02G376700	ETHYLENE INSENSITIVE 3	0.300913	1.2586	0.239085	-2.06441	0.00370737	down
TraesCS3A02G139000	Transcription factor activity	2.17716	5.67059	0.38394	-1.38105	7.35888e-09	down
TraesCS3A02G209700	Transcription factor activity	6.14898	13.2267	0.464891	-1.10504	8.39262e-07	down
TraesCS3B02G302900	Transcription factor activity	0.129439	0.759461	0.170435	-2.55271	0.000385476	down
TraesCS3D02G039000	Transcription factor activity	33.9733	69.6196	0.487985	-1.03509	9.93494e-09	down
TraesCS4A02G117500	Transcription factor activity	0.492135	1.31976	0.372897	-1.42315	0.00198113	down
TraesCS4B02G186900	Transcription factor activity	0.161195	0.734827	0.219365	-2.1886	0.000290471	down
TraesCS4B02G292900	Transcription factor activity	1.25243	3.08732	0.405669	-1.30162	1.75745e-05	down
TraesCS6D02G309500	Transcription factor activity	0.866361	1.84201	0.470334	-1.08824	0.0158899	down
TraesCS7B02G184800	Transcription factor activity	0.763481	2.27436	0.335691	-1.5748	2.58696e-07	down
TraesCS3D02G238600	Transcriptional activator PTI6	1.1737	3.20567	0.366134	-1.44956	1.10365e-05	down
TraesCS3A02G238300	Transcriptional activator PTI6-like	2.21748	4.49012	0.493857	-1.01783	0.00335123	down
TraesCS2A02G099400	ABSCISIC ACID-INSENSITIVE 5	0.218923	0.803513	0.272458	-1.8759	0.00131101	down
TraesCS2D02G506500	AP2-like ethylene-responsive transcription factor AIL5	3.12549	8.81964	0.354379	-1.49664	3.09426e-09	down
TraesCS7A02G495800	AP2-like ethylene-responsive transcription factor AIL5	0.664067	2.37718	0.27935	-1.83985	9.70469e-05	down
TraesCS7B02G401400	AP2-like ethylene-responsive transcription factor AIL5	0.593274	2.52679	0.234794	-2.09054	6.79459e-06	down
TraesCS2B02G534000	AP2-like ethylene-responsive transcription factor AIL5	3.25397	9.61647	0.338374	-1.56331	6.18962e-09	down
TraesCS4A02G011600	AP2-like ethylene-responsive transcription factor AIL5	1.1414	2.56174	0.445556	-1.16632	0.00110789	down
TraesCS7D02G483200	AP2-like ethylene-responsive transcription factor AIL5	1.09146	3.36704	0.324161	-1.62522	0.000763118	down
TraesCS4A02G123800	AP2-like ethylene-responsive transcription factor AIL7	0.799949	2.23056	0.358631	-1.47943	9.11567e-05	down
TraesCS3A02G395500	AP2-like ethylene-responsive transcription factor BBM1	0.212921	1.03615	0.205493	-2.28284	7.9175e-09	down
TraesCS2B02G378100	AP2-like ethylene-responsive transcription factor BBM2	0.795175	1.90279	0.417899	-1.25877	0.018407	down
TraesCS2D02G357600	AP2-like ethylene-responsive transcription factor BBM2	1.14261	2.76243	0.413623	-1.27361	0.00727996	down
TraesCS3B02G427300	AP2-like ethylene-responsive transcription factor BBM2	0.162997	0.530704	0.307133	-1.70306	0.00647329	down
TraesCS3D02G389100	AP2-like ethylene-responsive transcription factor BBM2	0.183029	0.850311	0.21525	-2.21592	0.000407858	down
TraesCS6D02G205300	AP2-like ethylene-responsive transcription factor PLT2	0.41895	1.12539	0.37227	-1.42558	0.0488409	down
TraesCS1A02G242800	AP2-like ethylene-responsive transcription factor SMOS1	0.753106	2.01386	0.373961	-1.41904	0.00722176	down
TraesCS1D02G242800	AP2-like ethylene-responsive transcription factor SMOS1	0.649492	2.00361	0.32416	-1.62522	0.000749062	down
TraesCS3D02G321500	Ethylene-responsive factor-like transcription factor ERFL1a	4.97475	11.0823	0.448893	-1.15556	2.51406e-05	down
TraesCS4D02G298600	Ethylene-responsive transcription factor 1	2.21409	4.69162	0.471925	-1.08337	0.00238669	down
TraesCS6D02G161300	Ethylene-responsive transcription factor 3	1.92683	4.1025	0.469671	-1.09028	0.0109266	down
TraesCS2B02G448100	Ethylene-responsive transcription factor 4	3.24452	6.52199	0.497474	-1.00731	0.012853	down
TraesCS3A02G149000	Ethylene-responsive transcription factor CRF1	0.805606	2.16886	0.371442	-1.42879	0.0161364	down
TraesCS3B02G176200	Ethylene-responsive transcription factor CRF1	0.246322	1.03299	0.238456	-2.0682	0.00192494	down
TraesCS3D02G157100	Ethylene-responsive transcription factor CRF1-like	0.396917	1.38558	0.286463	-1.80358	3.53048e-05	down
TraesCS3B02G266800	Ethylene-responsive transcription factor CRF2	0.871739	2.00669	0.434417	-1.20285	0.0149549	down
TraesCS6B02G274200	Ethylene-responsive transcription factor ERF039-like	0.439234	1.33527	0.328947	-1.60407	0.00852563	down
TraesCS3A02G041200	Ethylene-responsive transcription factor ERF118	24.6944	51.2134	0.482186	-1.05234	2.61197e-07	down
TraesCS2A02G099900	Transcription factor, Response to ethylene stimulus	2.09696	4.604	0.455465	-1.13459	6.24777e-05	down
TraesCS2B02G116900	Transcription factor, Response to ethylene stimulus	0.71722	2.18425	0.32836	-1.60665	7.83946e-07	down
TraesCS7A02G076500	AT-hook motif nuclear-localized protein	0.349532	0.971877	0.359646	-1.47535	0.0246177	down
TraesCS7D02G518100	bZIP19	4.01342	11.712	0.342675	-1.54509	8.8332e-15	down
TraesCS4A02G135600	bZIP DNA-binding protein	0.367827	1.10918	0.33162	-1.5924	0.00469785	down
TraesCS4D02G171700	bZIP DNA-binding protein	0.374445	1.28155	0.292181	-1.77506	0.000440544	down
TraesCS2A02G534300	bZIP transcription factor 27	1.07134	2.79886	0.382776	-1.38543	0.000192548	down
TraesCS2D02G536800	bZIP transcription factor 27	0.839765	3.74764	0.224078	-2.15793	7.87643e-05	down
TraesCS3B02G404500	bZIP transcription factor ABI5	8.94994	18.9904	0.471288	-1.08532	2.11973e-05	down
TraesCS5B02G176700	bZIP transcription factor 44	4.87598	10.6146	0.459366	-1.12228	0.0014514	down
TraesCS1B02G107200	DNA-binding transcription factor activity	0.79026	1.74846	0.451975	-1.14569	0.00128774	down
TraesCS2A02G342500	Transcription factor activity	1.21446	3.76521	0.322548	-1.63241	8.66628e-07	down
TraesCS2D02G320800	ETHYLENE INSENSITIVE 3	0.122742	0.618144	0.198565	-2.33231	0.000119962	down
TraesCS3A02G396000	ETHYLENE INSENSITIVE 3	0.68457	2.52611	0.270998	-1.88365	3.8499e-07	down
TraesCS3B02G428000	ETHYLENE INSENSITIVE 3	0.552548	1.66628	0.331607	-1.59245	0.000147986	down
TraesCS3D02G390000	ETHYLENE INSENSITIVE 3	1.15047	2.63076	0.437315	-1.19325	0.000695896	down
TraesCSU02G080900	ETHYLENE INSENSITIVE 3	1.2439	2.78779	0.446194	-1.16426	0.00833819	down
TraesCS5B02G486900	APETALA2	0.88632	2.34928	0.377274	-1.40632	0.00223912	down
TraesCS3B02G308500	GATA transcription factor	6.02628	12.0948	0.498255	-1.00504	7.1112e-05	down
TraesCS2D02G568600	GATA transcription factor 26	0.642072	1.42407	0.450871	-1.14921	0.0335451	down
TraesCS6B02G285300	GATA transcription factor 5-like	0.413954	1.41756	0.29202	-1.77586	0.00172929	down
TraesCS2A02G364200	General transcription factor IIH subunit	2.8574	6.06855	0.470854	-1.08665	2.35245e-05	down
TraesCS3A02G405200	Heat stress transcription factor A-2b	0.366257	1.36644	0.268037	-1.89949	8.79542e-05	down
TraesCS2A02G146600	Heat stress transcription factor B-4b	0.988831	2.05667	0.480793	-1.05651	0.0437859	down
TraesCS2B02G171900	Heat stress transcription factor B-4b	0.967996	1.98146	0.488527	-1.03349	0.0323523	down
TraesCS1B02G232700	Homeobox-leucine zipper protein HOX1	4.48053	14.8686	0.301341	-1.73053	5.96885e-23	down
TraesCS1D02G220900	Homeobox-leucine zipper protein HOX1	3.14653	11.9885	0.262462	-1.92982	1.10471e-18	down
TraesCS6A02G290800	Homeobox-leucine zipper protein HOX16	8.79213	21.2315	0.414107	-1.27192	1.47486e-12	down
TraesCS6B02G321100	Homeobox-leucine zipper protein HOX16	21.0678	42.3457	0.497519	-1.00718	2.83062e-06	down
TraesCS1A02G219200	Homeobox-leucine zipper protein HOX1	7.28414	21.3451	0.341255	-1.55108	5.36841e-12	down
TraesCS4B02G287600	Homeobox-leucine zipper protein HOX21	0.316784	1.06625	0.2971	-1.75098	0.0121636	down
TraesCS1D02G075700	KN1-type homeobox transcription factor	1.46914	3.61881	0.405975	-1.30054	0.00791008	down
TraesCS4A02G118400	MYB transcription factor 78	0.389792	1.52958	0.254836	-1.97236	3.8404e-05	down
TraesCS7D02G378400	MYB transcription factor SM154	0.723672	2.61104	0.277158	-1.85122	3.42262e-05	down
TraesCS3B02G156600	Protein BZR1 homolog	1.05597	2.57603	0.409923	-1.28658	0.000397979	down
TraesCS1B02G467100	Transcription factor activity	0.160321	0.616224	0.260167	-1.94249	0.00485401	down
TraesCS5D02G308600	Transcription factor RF2a	1.35593	2.80954	0.482616	-1.05105	0.00681586	down
TraesCS3B02G365100	Transcription factor HBP-1b(c1)	0.452674	1.49419	0.302957	-1.72282	2.15918e-05	down
TraesCS3D02G327600	Transcription factor HBP-1b(c1)	1.64747	4.14461	0.397498	-1.33098	8.60731e-07	down
TraesCS3A02G334100	Transcription factor HBP-1b(c1)-like	1.33129	3.27805	0.406123	-1.30001	3.46834e-06	down
TraesCS2B02G465000	WRKY transcription factor 35	0.204948	0.959939	0.213501	-2.22769	1.7835e-05	down
TraesCS2D02G443000	WRKY transcription factor 35	0.224185	0.836186	0.268105	-1.89913	0.00265277	down
TraesCS4B02G176700	Transcription factor WRKY19	3.54708	8.20137	0.432498	-1.20923	0.000107387	down
TraesCS4D02G178400	Transcription factor WRKY19	2.7626	7.13579	0.387147	-1.36905	4.95921e-06	down
TraesCS4A02G128100	Transcription factor WRKY24	2.63025	6.97125	0.3773	-1.40622	1.55116e-05	down
TraesCS2B02G219300	Transcription factor, Brassinosteroid (BR) response	0.290783	0.721912	0.402796	-1.31188	0.0364157	down
TraesCS7D02G505400	Transcription initiation factor TFIID subunit 1	2.90043	8.24507	0.351777	-1.50727	2.0812e-12	down
TraesCS2A02G443800	Transcriptional activator	0.17261	0.50632	0.34091	-1.55254	0.0132056	down
TraesCS2B02G554500	Transcriptional activator	0.104312	0.857652	0.121625	-3.03949	2.85315e-07	down
TraesCS7B02G049200	Two-component response regulator	0.117826	0.79434	0.148332	-2.7531	3.71368e-06	down
TraesCS1B02G343500	Transcriptional activator	2.42345	0.665303	3.64263	1.86498	1.95709e-15	up
TraesCS7B02G267300	Heat stress transcription factor A-6a	1.95103	0.718356	2.71596	1.44146	3.28268e-09	up
TraesCS4A02G059600	Homeobox-leucine zipper protein HOX19	0.658454	0.11651	5.65148	2.49863	1.12636e-10	up
TraesCS5A02G314600	Transcription factor activity	5.34893	1.63046	3.28062	1.71397	1.13043e-16	up
TraesCS5D02G320800	Transcription factor activity	17.3714	4.93762	3.51817	1.81482	1.62664e-74	up
TraesCS6A02G011700	Transcription factor activity	4.12354	1.96572	2.09772	1.06882	3.0014e-14	up
TraesCS2D02G190500	WRKY transcription factor 3	1.12157	0.182058	6.16051	2.62305	4.44599e-14	up
TraesCS2A02G561300	GATA transcription factor 26	0.9917	0.261797	3.78805	1.92145	3.7133e-10	up
TraesCS4B02G320400	bZIP transcription factor 29	3.43941	1.10611	3.10946	1.63666	1.81989e-25	up
TraesCS5A02G491600	bZIP transcription factor 29	8.5622	3.20724	2.66965	1.41665	3.81835e-21	up
TraesCS3D02G365000	bZIP transcription factor ABI5	0.632611	0.159881	3.95675	1.98432	1.92434e-06	up
TraesCS1A02G329900	bZIP transcription factor RISBZ1	3.4105	1.13019	3.01763	1.59341	4.6752e-20	up
TraesCS6B02G182500	bZIP transcription factor RISBZ4	4.21928	0.458337	9.20562	3.20251	6.65986e-15	up
TraesCS7A02G488600	bZIP transcription factor RISBZ5	3.20188	1.47011	2.17798	1.12299	7.17572e-11	up
TraesCS7B02G391800	bZIP transcription factor RISBZ5	5.53999	1.73925	3.18527	1.67141	5.20318e-23	up
TraesCS7D02G475100	bZIP transcription factor RISBZ5	1.7293	0.518868	3.33284	1.73675	1.72291e-07	up
TraesCS7D02G117600	Dehydration-responsive element-binding protein 2E-like	22.3823	5.46839	4.09304	2.03317	3.61009e-45	up
TraesCS6B02G125900	Ethylene-responsive transcription factor 1	1.43613	0.708323	2.02751	1.01971	9.12369e-07	up
TraesCS7B02G018700	Ethylene-responsive transcription factor ABI4	20.2741	4.95139	4.09464	2.03374	8.99874e-65	up
TraesCS2B02G127800	Ethylene-responsive transcription factor ERF071	1.51408	0.519665	2.91357	1.54279	8.54029e-16	up
TraesCS7A02G120600	Ethylene-responsive transcription factor ERF086	3.50098	0.750511	4.66479	2.22181	1.31673e-16	up
TraesCS7A02G360400	Heat stress transcription factor A-6a	1.45099	0.574574	2.52532	1.33647	1.65526e-07	up
TraesCS3B02G318300	MADS box transcription factor	1.01499	0.16618	6.10775	2.61064	2.19022e-10	up
TraesCS6A02G158100	MADS box transcription factor	0.929572	0.188168	4.94012	2.30454	2.06217e-08	up
TraesCS6D02G147400	MADS box transcription factor	1.0676	0.279854	3.81484	1.93162	6.55326e-07	up
TraesCS6B02G017900	MADS-box protein SOC1	3.23849	1.05062	3.08246	1.62408	8.02503e-20	up
TraesCS5B02G115100	MADS-box transcription factor 13	6.60702	2.93183	2.25354	1.1722	4.2293e-15	up
TraesCS6B02G343900	MADS-box transcription factor 22	5.057	1.9538	2.58829	1.372	9.86412e-17	up
TraesCS6D02G014600	MADS-box transcription factor TaAGL18	8.45459	4.0151	2.1057	1.0743	5.1875e-26	up
TraesCS5A02G174200	Transcription factor TGAL7	1.19104	0.506721	2.35047	1.23295	1.0697e-07	up
TraesCS1D02G072600	Transcription factor GT-3b	4.74143	1.12524	4.21368	2.07508	3.60911e-45	up
TraesCS3B02G270500	WRKY transcription factor 28	1.28776	0.619403	2.07904	1.05592	2.76798e-08	up
TraesCS3A02G242500	WRKY transcription factor 71	0.837551	0.287569	2.91253	1.54227	2.25227e-07	up
TraesCS7B02G121900	CCAAT-binding transcription factor A	0.907172	0.319869	2.83607	1.50389	5.68044e-06	up
TraesCS5B02G054200	NAC transcription factor 6A	0.70212	0.217741	3.22457	1.68911	0.000792954	up
