# Supplementary material for: Dynamic Metabolomics and Transcriptomics Analyses for Characterization of Phenolic Compounds and Their Biosynthetic Characteristics in Wheat Grain
Source: Front Nutr. 2022 Feb 16;9:844337. doi: 10.3389/fnut.2022.844337 (PMC8888538; doi:10.3389/fnut.2022.844337)
Supplement: Supplementary file 7 [file Table_7.XLSX]

## Sheet: Sheet1
Table S7 Pathway enrichment of transcriptome and metabolome.
Pathway	diff_gene	number of diff_gene	diff_metabolite
00940(Phenylpropanoid biosynthesis)	TraesCS4D02G178600;TraesCS2A02G107200;TraesCSU02G036600;TraesCSU02G036600;TraesCS3D02G412700;TraesCS3D02G412700;TraesCS5D02G302800;TraesCS4A02G127900;TraesCS1A02G229300;TraesCS3B02G578000;TraesCS3A02G448200;TraesCS3A02G417200;TraesCS3A02G417200;TraesCS2B02G615800;TraesCS7D02G353900;TraesCS7D02G089900;TraesCS3B02G369200;TraesCS3B02G369200;TraesCS7A02G396300;TraesCS4B02G176900;TraesCS4B02G176900;Tr…	298	Cinnamic acid;2-Hydroxycinnamic acid;L-Phenylalanine;Caffeic acid;Ferulic acid;Sinapic acid;	6
00944(Flavone and flavonol biosynthesis)	TraesCS2A02G081100;TraesCS7B02G094400;TraesCS7D02G190600;TraesCS3A02G125500;TraesCS7A02G189500;TraesCS3D02G126300;TraesCS2D02G078700;TraesCS2D02G374500;TraesCS5A02G518800;TraesCS3D02G126500;TraesCS1A02G442300;TraesCS3B02G144800;TraesCS7A02G368500;TraesCS7D02G354400;TraesCS1B02G476400;TraesCS6B02G135700;TraesCS3A02G125800;TraesCS6A02G398100;TraesCS3A02G124700;TraesCS6D02G382400;TraesCS4B02G001700;…	24	Kaempferol-3-O-galactoside (Trifolin);Luteolin-7-O-neohesperidoside (Lonicerin);Vitexin-2''-O-glucoside;Kaempferol-3-O-rutinoside(Nicotiflorin);Quercetin-3-O-rutinoside (Rutin);	5
00941(Flavonoid biosynthesis)	TraesCS5A02G283100;TraesCS5A02G283100;TraesCS2A02G105500;TraesCS2D02G105100;TraesCS2B02G122400;TraesCS2B02G521500;TraesCS2D02G493400;TraesCS7D02G141600;TraesCS7B02G042500;TraesCS2D02G530600;TraesCS4B02G374300;TraesCS7B02G387100;TraesCS2A02G481200;TraesCS7D02G471300;TraesCS7A02G483700;TraesCS2A02G493500;TraesCS1A02G070200;TraesCS2A02G527700;TraesCS6A02G375200;TraesCS2B02G507500;TraesCS5D02G230500;…	117	Naringenin (5,7,4'-Trihydroxyflavanone);Naringenin chalcone;Naringenin-7-O-glucoside (Prunin);Naringenin-7-O-Neohesperidoside(Naringin);	4
00360(Phenylalanine metabolism)	TraesCS2B02G091300;TraesCS2D02G026900;TraesCS2B02G037400;TraesCS6D02G155500;TraesCS5D02G334100;TraesCS7D02G126000;TraesCS3A02G136100;TraesCS2D02G075000;TraesCS6A02G222900;TraesCS6A02G360700;TraesCS5D02G265900;TraesCS6B02G393600;TraesCS7B02G277300;TraesCS6B02G258400;TraesCS7B02G027200;TraesCS3A02G342900;TraesCS5A02G151700;TraesCS5A02G151700;TraesCS2D02G377600;TraesCS5D02G156900;TraesCS5D02G156900;…	57	Phenethylamine;Cinnamic acid;Î±-Hydroxycinnamic Acid;2-Hydroxycinnamic acid;L-Phenylalanine;	5
