# Supplementary material for: Dynamic Metabolomics and Transcriptomics Analyses for Characterization of Phenolic Compounds and Their Biosynthetic Characteristics in Wheat Grain
Source: Front Nutr. 2022 Feb 16;9:844337. doi: 10.3389/fnut.2022.844337 (PMC8888538; doi:10.3389/fnut.2022.844337)
Supplement: Supplementary file 8 [file Table_8.XLSX]

## Sheet: Sheet1
Table S8 The correlation coefficient between identified DEGs at 20 DAA and differentially expressed phenolics at maturity between HPm512 and ZM22.
Transcripts	Metabolism	Coefficient	pvalue	Lable
TraesCS7B02G134200	Gallic acid-4-O-glucoside	-0.983798	0.000391636	negtive
TraesCS7B02G134200	Disinapoyl glucoside	-0.915956	0.0102983	negtive
TraesCS7B02G134200	1-O-Galloyl-D-glucose	-0.864154	0.0264276	negtive
TraesCS1B02G400500	Rutin	0.845146	0.0341131	positive
TraesCS5B02G021200	Isoorientin	0.846099	0.0337057	positive
TraesCS1D02G301700	1-O-Gentisoyl-D-glucoside	0.848144	0.0328394	positive
TraesCS2B02G132100	Diosmetin-7-O-galactoside	0.848375	0.0327425	positive
TraesCS5B02G021200	Orientin	0.848663	0.0326211	positive
TraesCS5B02G021200	Saponarin	0.849111	0.0324336	positive
TraesCS5D02G029400	Rutin	0.852085	0.0312001	positive
TraesCS6D02G078700	Protocatechuic acid-4-O-glucoside	0.85306	0.0308009	positive
TraesCS6A02G419300	Hyperin	0.85318	0.0307518	positive
TraesCS1B02G400500	Tricin-7-O-saccharic acid	0.853722	0.0305309	positive
TraesCS1D02G301700	Tricin-7-O-Glucoside	0.854218	0.0303295	positive
TraesCS4D02G321400	1-O-Gentisoyl-D-glucoside	0.854676	0.0301441	positive
TraesCS6B02G288800	1-O-Sinapoyl-D-glucose	0.856133	0.0295579	positive
TraesCS7D02G198300	1-O-Gentisoyl-D-glucoside	0.856909	0.0292478	positive
TraesCS4B02G324300	Rutin	0.856946	0.0292328	positive
TraesCS6D02G078700	Isovitexin	0.858685	0.0285438	positive
TraesCS6B02G288800	Tricin-5-O-Glucoside	0.859229	0.0283298	positive
TraesCS5B02G021200	1-O-Salicyl-D-glucose	0.859372	0.0282738	positive
TraesCS4D02G321400	Hispidulin-8-C-glucoside	0.860661	0.0277702	positive
TraesCS6A02G419300	Disinapoyl glucoside	0.860831	0.0277045	positive
TraesCS4D02G321400	Chrysoeriol-6,8-di-C-glucoside	0.862428	0.0270873	positive
TraesCS2B02G132300	Gallic acid-4-O-glucoside	0.862883	0.0269127	positive
TraesCS6A02G419300	1-O-Salicyl-D-glucose	0.863905	0.0265223	positive
TraesCS2B02G132100	Rutin	0.864595	0.0262604	positive
TraesCSU02G093300	Diosmetin-7-O-galactoside	0.864927	0.0261349	positive
TraesCS6D02G078700	Orientin	0.865076	0.0260784	positive
TraesCS5B02G021200	Hispidulin-8-C-(2''-O-glucosyl)glucoside	0.865565	0.0258945	positive
TraesCS6D02G078700	Luteolin-6-C-(5''-glucuronyl)xyloside	0.865586	0.0258864	positive
TraesCS4D02G321400	Luteolin-6-C-(5''-glucuronyl)xyloside	0.866899	0.0253947	positive
TraesCS4D02G321400	Chrysoeriol-8-C-glucoside	0.867238	0.0252687	positive
TraesCS5B02G021200	Hispidulin-8-C-glucoside	0.867927	0.0250129	positive
TraesCS6D02G078700	vitexin	0.869528	0.0244238	positive
TraesCS6D02G078700	Saponarin	0.870003	0.0242506	positive
TraesCS1D02G301700	Hyperin	0.870544	0.0240536	positive
TraesCS5B02G021200	Chrysoeriol-8-C-glucoside	0.871099	0.0238523	positive
TraesCS6D02G078700	Isoorientin	0.871227	0.0238062	positive
TraesCS4D02G321400	1-O-Salicyl-D-glucose	0.874955	0.0224767	positive
TraesCS5B02G021200	Chrysoeriol-6,8-di-C-glucoside	0.874973	0.0224706	positive
TraesCS1B02G400500	Luteolin-6-C-(5''-glucuronyl)xyloside	0.875043	0.0224457	positive
TraesCS2D02G046200	Disinapoyl glucoside	0.876997	0.021764	positive
TraesCS6A02G419300	Tricin-7-O-Glucoside	0.881555	0.0202129	positive
TraesCS6D02G078700	1-O-Gentisoyl-D-glucoside	0.881824	0.0201232	positive
TraesCS1D02G301700	Luteolin-6-C-(5''-glucuronyl)xyloside	0.882138	0.0200185	positive
TraesCS4D02G321400	Chrysoeriol-6-C-glucoside-4'-O-glucoside	0.883176	0.0196747	positive
TraesCS6B02G288800	Diosmetin-7-O-galactoside	0.88349	0.0195711	positive
TraesCS6D02G078700	Hispidulin-8-C-(2''-O-glucosyl)glucoside	0.88653	0.0185825	positive
TraesCS7D02G198300	Isovitexin	0.887555	0.0182549	positive
TraesCS1D02G301700	Tricin-7-O-saccharic acid	0.888711	0.0178887	positive
TraesCS2B02G132300	1-O-Salicyl-D-glucose	0.889526	0.0176327	positive
TraesCSU02G095600	Disinapoyl glucoside	0.890821	0.0172295	positive
TraesCS2B02G132300	Rutin	0.890959	0.0171868	positive
TraesCSU02G095600	1-O-Galloyl-D-glucose	0.892444	0.0167304	positive
TraesCS4D02G321400	Diosmetin-6-C-glucoside	0.89288	0.0165975	positive
TraesCS6A02G419300	1-O-Galloyl-D-glucose	0.892936	0.0165806	positive
TraesCS5D02G029400	Tricin-7-O-Glucoside	0.893261	0.0164817	positive
TraesCS7D02G198300	vitexin	0.894136	0.0162177	positive
TraesCS2D02G046200	1-O-Salicyl-D-glucose	0.896295	0.0155744	positive
TraesCSU02G095600	Gallic acid-4-O-glucoside	0.896674	0.0154627	positive
TraesCS7D02G198300	1-O-Salicyl-D-glucose	0.897311	0.0152762	positive
TraesCS5B02G021200	Chrysoeriol-6-C-glucoside-4'-O-glucoside	0.897933	0.0150949	positive
TraesCS5D02G029400	1-O-Sinapoyl-D-glucose	0.898767	0.0148535	positive
TraesCS1B02G400500	1-O-Sinapoyl-D-glucose	0.899527	0.0146351	positive
TraesCSU02G093300	Rutin	0.899773	0.0145649	positive
TraesCS6D02G078700	Chrysoeriol-6,8-di-C-glucoside	0.904044	0.0133695	positive
TraesCS5B02G021200	Diosmetin-6-C-glucoside	0.904274	0.0133067	positive
TraesCS6D02G078700	Hispidulin-8-C-glucoside	0.904552	0.0132308	positive
TraesCS7D02G198300	Isoorientin	0.907844	0.0123478	positive
TraesCS7D02G198300	Orientin	0.908137	0.0122705	positive
TraesCS2D02G046200	1-O-Gentisoyl-D-glucoside	0.909409	0.0119383	positive
TraesCS7D02G198300	Luteolin-6-C-(5''-glucuronyl)xyloside	0.909636	0.0118794	positive
TraesCS7D02G198300	Saponarin	0.910445	0.0116709	positive
TraesCS6D02G078700	Chrysoeriol-8-C-glucoside	0.910488	0.01166	positive
TraesCS5B02G021200	Luteolin-6-C-(5''-glucuronyl)xyloside	0.911295	0.0114538	positive
TraesCS6B02G288800	1-O-Gentisoyl-D-glucoside	0.912277	0.0112054	positive
TraesCS2B02G132300	1-O-Sinapoyl-D-glucose	0.913403	0.0109237	positive
TraesCS6A02G419300	1-O-Gentisoyl-D-glucoside	0.915588	0.0103873	positive
TraesCS6A02G419300	Diosmetin-7-O-galactoside	0.915709	0.010358	positive
TraesCS6D02G078700	1-O-Sinapoyl-D-glucose	0.917178	0.0100052	positive
TraesCS6B02G288800	Rutin	0.917671	0.00988809	positive
TraesCS4D02G321400	1-O-Sinapoyl-D-glucose	0.917732	0.00987369	positive
TraesCS6D02G078700	1-O-Salicyl-D-glucose	0.918936	0.00959069	positive
TraesCS2D02G046200	1-O-Galloyl-D-glucose	0.91922	0.00952447	positive
TraesCS6D02G078700	Chrysoeriol-6-C-glucoside-4'-O-glucoside	0.920932	0.00913036	positive
TraesCSU02G095600	Rutin	0.921064	0.0091005	positive
TraesCS2B02G132300	Diosmetin-7-O-galactoside	0.921681	0.00896062	positive
TraesCS7D02G198300	Hispidulin-8-C-glucoside	0.921786	0.00893697	positive
TraesCS1B02G400500	Tricin-7-O-Glucoside	0.922685	0.00873538	positive
TraesCS7D02G198300	Chrysoeriol-8-C-glucoside	0.922809	0.0087076	positive
TraesCS7D02G198300	Hispidulin-8-C-(2''-O-glucosyl)glucoside	0.92283	0.0087031	positive
TraesCS6A02G419300	Protocatechuic acid-4-O-glucoside	0.924347	0.00836857	positive
TraesCS7D02G198300	1-O-Sinapoyl-D-glucose	0.926999	0.00779923	positive
TraesCS5D02G029400	Hyperin	0.927385	0.00771795	positive
TraesCS6B02G288800	Protocatechuic acid-4-O-glucoside	0.92762	0.00766871	positive
TraesCS5B02G021200	1-O-Sinapoyl-D-glucose	0.927745	0.00764246	positive
TraesCS6D02G078700	Diosmetin-6-C-glucoside	0.930043	0.00716982	positive
TraesCS7D02G198300	Chrysoeriol-6,8-di-C-glucoside	0.930258	0.00712637	positive
TraesCS2D02G046200	Protocatechuic acid-4-O-glucoside	0.932184	0.00674252	positive
TraesCS2B02G132300	Protocatechuic acid-4-O-glucoside	0.933404	0.00650496	positive
TraesCSU02G095600	Diosmetin-7-O-galactoside	0.933862	0.00641672	positive
TraesCS4B02G324300	Tricin-7-O-saccharic acid	0.935039	0.00619292	positive
TraesCS2B02G132300	1-O-Galloyl-D-glucose	0.935289	0.00614572	positive
TraesCS1D02G301700	1-O-Sinapoyl-D-glucose	0.936156	0.00598395	positive
TraesCS1B02G400500	Hyperin	0.944768	0.00449163	positive
TraesCS4D02G321400	Tricin-7-O-Glucoside	0.946417	0.00422977	positive
TraesCS1D02G301700	Rutin	0.946468	0.00422179	positive
TraesCS7D02G198300	Chrysoeriol-6-C-glucoside-4'-O-glucoside	0.947126	0.00411963	positive
TraesCS7D02G198300	Diosmetin-6-C-glucoside	0.948524	0.00390651	positive
TraesCS1D02G301700	Diosmetin-7-O-galactoside	0.949053	0.00382725	positive
TraesCS6D02G078700	Tricin-7-O-Glucoside	0.949294	0.00379151	positive
TraesCS6B02G288800	Gallic acid-4-O-glucoside	0.956524	0.00279416	positive
TraesCS6A02G419300	Rutin	0.958636	0.00253112	positive
TraesCS2B02G132300	1-O-Gentisoyl-D-glucoside	0.959358	0.00244415	positive
TraesCS2B02G132100	Tricin-7-O-saccharic acid	0.964542	0.00186357	positive
TraesCS6B02G288800	1-O-Galloyl-D-glucose	0.968967	0.00142962	positive
TraesCS6A02G419300	1-O-Sinapoyl-D-glucose	0.970158	0.00132249	positive
TraesCS6D02G078700	Hyperin	0.970621	0.00128204	positive
TraesCS4D02G321400	Hyperin	0.972219	0.00114695	positive
TraesCSU02G093300	Tricin-7-O-saccharic acid	0.977582	0.000748188	positive
TraesCS6A02G419300	Luteolin-6-C-(5''-glucuronyl)xyloside	0.978651	0.000678834	positive
TraesCS6B02G288800	Disinapoyl glucoside	0.983086	0.000426683	positive
TraesCS5B02G021200	Tricin-7-O-Glucoside	0.983446	0.000408784	positive
TraesCS5B02G021200	Hyperin	0.989953	0.000150899	positive
TraesCS7D02G198300	Hyperin	0.996066	2.31876e-05	positive
TraesCS7D02G198300	Tricin-7-O-Glucoside	0.997914	6.52256e-06	positive
TraesCS7A02G396100	Luteolin-6-C-(5''-glucuronyl)xyloside	0.907853	0.0123453	positive
TraesCS7A02G396100	Rutin	0.914647	0.0106168	positive
TraesCS7A02G396100	Tricin-7-O-Glucoside	0.915401	0.0104328	positive
TraesCS7A02G396100	Diosmetin-7-O-galactoside	0.915991	0.0102897	positive
TraesCS7A02G396100	Hyperin	0.929597	0.00726041	positive
TraesCS7A02G396100	1-O-Sinapoyl-D-glucose	0.942226	0.0049103	positive
TraesCS7A02G396100	Syringin	0.979842	0.000605398	positive
TraesCS7A02G396100	Chlorogenic acid methyl ester	0.990228	0.000142764	positive
TraesCS7B02G298300	Diosmetin-6-C-glucoside	0.913262	0.0109591	positive
TraesCS7B02G298300	1-O-Galloyl-D-glucose	0.914799	0.0105795	positive
TraesCS7B02G298300	Hispidulin-8-C-glucoside	0.928197	0.00754844	positive
TraesCS7B02G298300	Chrysoeriol-8-C-glucoside	0.933797	0.00642921	positive
TraesCS7B02G298300	Protocatechuic acid-4-O-glucoside	0.937754	0.00569129	positive
TraesCS7B02G298300	3-O-Feruloylquinic acid	0.945138	0.00443219	positive
TraesCS7B02G298300	1-O-Salicyl-D-glucose	0.955568	0.00291745	positive
TraesCS7B02G298300	1-O-Gentisoyl-D-glucoside	0.959881	0.00238202	positive
TraesCS1A02G221200	Luteolin-6-C-(5''-glucuronyl)xyloside	0.902732	0.0137314	positive
TraesCS1A02G221200	Hispidulin-8-C-glucoside	0.910355	0.0116941	positive
TraesCS1A02G221200	Diosmetin-6-C-glucoside	0.911664	0.0113602	positive
TraesCS1A02G221200	Chrysoeriol-8-C-glucoside	0.915856	0.0103224	positive
TraesCS1A02G221200	3-O-Feruloylquinic acid	0.916617	0.0101393	positive
TraesCS1A02G221200	Coniferin	0.918432	0.00970862	positive
TraesCS1A02G221200	Diosmetin-7-O-galactoside	0.937856	0.00567282	positive
TraesCS1A02G221200	1-O-Salicyl-D-glucose	0.943958	0.00462309	positive
TraesCS1A02G221200	1-O-Sinapoyl-D-glucose	0.95949	0.00242837	positive
TraesCS1A02G221200	1-O-Galloyl-D-glucose	0.974262	0.000985121	positive
TraesCS1A02G221200	Protocatechuic acid-4-O-glucoside	0.981809	0.000493371	positive
TraesCS1A02G221200	1-O-Gentisoyl-D-glucoside	0.995303	3.30374e-05	positive
TraesCS1A02G320000	Diosmetin-7-O-galactoside	0.934195	0.00635289	positive
TraesCS1A02G320000	Chlorogenic acid methyl ester	0.934698	0.00625733	positive
TraesCS1A02G320000	1-O-Sinapoyl-D-glucose	0.935268	0.00614977	positive
TraesCS1A02G320000	Rutin	0.948109	0.00396921	positive
TraesCS1A02G320000	Syringin	0.951853	0.0034214	positive
TraesCS5D02G145400	Rutin	0.900191	0.0144455	positive
TraesCS5D02G145400	Diosmetin-7-O-galactoside	0.930466	0.00708444	positive
TraesCS5D02G145400	Luteolin-6-C-(5''-glucuronyl)xyloside	0.939908	0.00530816	positive
TraesCS5D02G145400	Syringin	0.953707	0.00316503	positive
TraesCS5D02G145400	Tricin-7-O-Glucoside	0.967976	0.00152184	positive
TraesCS5D02G145400	Hyperin	0.969567	0.00137513	positive
TraesCS5D02G145400	1-O-Sinapoyl-D-glucose	0.97119	0.0012331	positive
TraesCS5D02G145400	Chlorogenic acid methyl ester	0.979008	0.000656385	positive
TraesCS5B02G145800	Luteolin-6-C-(5''-glucuronyl)xyloside	0.912317	0.0111954	positive
TraesCS5B02G145800	1-O-Sinapoyl-D-glucose	0.926107	0.00798853	positive
TraesCS5B02G145800	Tricin-7-O-Glucoside	0.932624	0.00665637	positive
TraesCS5B02G145800	Hyperin	0.94341	0.004713	positive
TraesCS5B02G145800	Syringin	0.983905	0.000386484	positive
TraesCS5B02G145800	Chlorogenic acid methyl ester	0.986906	0.000256062	positive
TraesCS2B02G612700	p-Coumaryl alcohol	0.915564	0.0103931	positive
TraesCS2B02G612700	Tricin-7-O-saccharic acid	0.945529	0.00436983	positive
TraesCS2B02G612700	Syringin	0.95272	0.00330031	positive
TraesCS2B02G612700	Chlorogenic acid methyl ester	0.963345	0.00199072	positive
TraesCS1A02G242800	Syringin	0.961979	0.00214097	positive
TraesCS1D02G193800	1-O-Gentisoyl-D-glucoside	0.974574	0.000961524	positive
TraesCS1D02G193800	1-O-Salicyl-D-glucose	0.98676	0.000261779	positive
TraesCS1D02G193800	3-O-Feruloylquinic acid	0.958344	0.00256668	positive
TraesCS1D02G193800	Chrysoeriol-8-C-glucoside	0.955741	0.00289497	positive
TraesCS1D02G193800	Diosmetin-6-C-glucoside	0.948789	0.00386665	positive
TraesCS1D02G193800	Hispidulin-8-C-glucoside	0.952193	0.0033736	positive
TraesCS1D02G193800	Protocatechuic acid-4-O-glucoside	0.981493	0.000510619	positive
TraesCS1D02G230900	3,4-Dimethoxycinnamic acid	0.945494	0.0043754	positive
TraesCS1D02G230900	Tricin	0.963747	0.00194764	positive
TraesCS1D02G230900	Tricin-5-O-Glucoside	0.952552	0.00332362	positive
TraesCS2A02G505600	Rutin	0.947622	0.00404333	positive
TraesCS2A02G505600	Tricin	0.951171	0.00351825	positive
TraesCS2A02G505600	Tricin-7-O-saccharic acid	0.956904	0.00274586	positive
TraesCS2B02G534000	Tricin-7-O-saccharic acid	0.948009	0.00398431	positive
TraesCS2D02G506500	Syringin	0.975104	0.00092199	positive
TraesCS3A02G284400	Coniferin	0.979673	0.0006156	positive
TraesCS3A02G284400	Diosmetin-7-O-galactoside	0.94631	0.00424661	positive
TraesCS3A02G284400	Rutin	0.970589	0.00128482	positive
TraesCS3A02G395500	Rutin	0.979019	0.000655675	positive
TraesCS3A02G395500	Tricin	0.970226	0.00131654	positive
TraesCS3B02G164500	3,4-Dimethoxycinnamic acid	0.992102	9.33098e-05	positive
TraesCS3B02G164500	6,7,8-Tetrahydroxy-5-methoxyflavone	0.968139	0.00150649	positive
TraesCS3B02G164500	Diosmetin	0.948746	0.00387315	positive
TraesCS3B02G164500	Hispidulin	0.965964	0.00171799	positive
TraesCS3B02G164500	Tricin	0.951868	0.00341931	positive
TraesCS3B02G199000	Chlorogenic acid methyl ester	0.954609	0.00304374	positive
TraesCS3B02G199000	Syringin	0.961831	0.00215747	positive
TraesCS3B02G427300	1-O-Sinapoyl-D-glucose	0.949357	0.00378217	positive
TraesCS3B02G427300	Chlorogenic acid methyl ester	0.97463	0.00095732	positive
TraesCS3B02G427300	Luteolin-6-C-(5''-glucuronyl)xyloside	0.965259	0.0017894	positive
TraesCS3B02G427300	Syringin	0.988562	0.000195477	positive
TraesCS3D02G244300	3-O-Feruloylquinic acid	0.975597	0.000886018	positive
TraesCS3D02G244300	Isovitexin	0.985853	0.000298799	positive
TraesCS3D02G244300	Vitexin	0.98263	0.000449935	positive
TraesCS3D02G244300	Chrysoeriol-6,8-di-C-glucoside	0.979071	0.000652455	positive
TraesCS3D02G244300	Chrysoeriol-6-C-glucoside-4'-O-glucoside	0.976225	0.000841134	positive
TraesCS3D02G244300	Chrysoeriol-8-C-glucoside	0.974829	0.000942381	positive
TraesCS3D02G244300	Diosmetin-6-C-glucoside	0.97202	0.00116338	positive
TraesCS3D02G244300	Hispidulin-8-C-(2''-O-glucosyl)glucoside	0.975614	0.000884759	positive
TraesCS3D02G244300	Hispidulin-8-C-glucoside	0.979354	0.000634964	positive
TraesCS3D02G244300	Saponarin	0.973468	0.0010466	positive
TraesCS3D02G244300	Isoorientin	0.977645	0.000744013	positive
TraesCS3D02G244300	Orientin	0.969594	0.00137276	positive
TraesCS3D02G389100	Syringin	0.961694	0.00217296	positive
TraesCS3D02G455700	Rutin	0.959701	0.00240329	positive
TraesCS3D02G455700	Syringin	0.972709	0.00110702	positive
TraesCS4A02G117500	3,4-Dimethoxycinnamic acid	0.971547	0.00120281	positive
TraesCS4A02G117500	6,7,8-Tetrahydroxy-5-methoxyflavone	0.956478	0.00279998	positive
TraesCS4A02G117500	Hispidulin	0.947242	0.00410164	positive
TraesCS4A02G256700	Chlorogenic acid methyl ester	0.979176	0.000645956	positive
TraesCS4A02G256700	Syringin	0.97966	0.000616382	positive
TraesCS4A02G256700	Tricin-7-O-saccharic acid	0.953552	0.00318601	positive
TraesCS4B02G186900	3,4-Dimethoxycinnamic acid	0.962135	0.00212345	positive
TraesCS4B02G186900	Hispidulin	0.952902	0.00327512	positive
TraesCS4D02G130100	1-O-Gentisoyl-D-glucoside	0.978316	0.000700179	positive
TraesCS4D02G130100	1-O-Sinapoyl-D-glucose	0.963929	0.00192823	positive
TraesCS4D02G130100	Diosmetin-7-O-galactoside	0.952218	0.00337011	positive
TraesCS4D02G130100	Protocatechuic acid-4-O-glucoside	0.953209	0.00323292	positive
TraesCS5A02G125200	Rutin	0.962814	0.00204848	positive
TraesCS5A02G373500	Coniferin	0.947137	0.00411796	positive
TraesCS5A02G373500	Rutin	0.988626	0.000193325	positive
TraesCS5A02G373500	Tricin	0.962487	0.00208448	positive
TraesCS5B02G126200	Chlorogenic acid methyl ester	0.973423	0.00105013	positive
TraesCS5B02G126200	Syringin	0.96673	0.00164196	positive
TraesCS5B02G375500	Coniferin	0.953414	0.00320481	positive
TraesCS5B02G375500	Diosmetin-7-O-galactoside	0.974397	0.000974856	positive
TraesCS5B02G375500	Rutin	0.992311	8.84472e-05	positive
TraesCS5D02G243900	Tricin	0.982105	0.000477464	positive
TraesCS5D02G383000	1-O-Sinapoyl-D-glucose	0.945274	0.00441043	positive
TraesCS5D02G383000	Syringin	0.980641	0.000558524	positive
TraesCS6A02G189700	1-O-Galloyl-D-glucose	0.952092	0.00338782	positive
TraesCS6A02G189700	1-O-Gentisoyl-D-glucoside	0.971408	0.00121457	positive
TraesCS6A02G189700	1-O-Sinapoyl-D-glucose	0.963289	0.00199676	positive
TraesCS6A02G189700	Diosmetin-7-O-galactoside	0.950512	0.00361297	positive
TraesCS6A02G189700	Protocatechuic acid-4-O-glucoside	0.954598	0.00304524	positive
TraesCS6A02G229500	1-O-Sinapoyl-D-glucose	0.951536	0.0034662	positive
TraesCS6A02G229500	Chlorogenic acid methyl ester	0.981036	0.00053606	positive
TraesCS6A02G229500	Luteolin-6-C-(5''-glucuronyl)xyloside	0.955917	0.0028721	positive
TraesCS6A02G229500	Syringin	0.991323	0.000112598	positive
TraesCS6B02G341900	Disinapoyl glucoside	-0.993243	6.83302e-05	negtive
TraesCS6B02G366100	Diosmetin-7-O-galactoside	0.946193	0.00426483	positive
TraesCS7A02G169300	Protocatechuic acid-4-O-glucoside	-0.954012	0.00312377	negtive
TraesCS7A02G207100	1-O-Salicyl-D-glucose	0.94818	0.00395845	positive
TraesCS7A02G207100	Diosmetin-6-C-glucoside	0.953295	0.0032211	positive
TraesCS7A02G207100	Quercetin-3-O-galactoside (Hyperin)	0.96497	0.00181921	positive
TraesCS7A02G207100	Tricin-7-O-Glucoside	0.951223	0.00351081	positive
TraesCS7B02G103500	3,4-Dimethoxycinnamic acid	0.953893	0.00313972	positive
TraesCS7B02G277800	3,4-Dimethoxycinnamic acid	0.955455	0.0029322	positive
TraesCS7B02G277800	Tricin	0.956143	0.00284303	positive
TraesCS7B02G401400	1-O-Galloyl-D-glucose	0.95913	0.00247145	positive
TraesCS7B02G401400	1-O-Gentisoyl-D-glucoside	0.991797	0.000100666	positive
TraesCS7B02G401400	1-O-Salicyl-D-glucose	0.954681	0.00303424	positive
TraesCS7B02G401400	1-O-Sinapoyl-D-glucose	0.983782	0.000392425	positive
TraesCS7B02G401400	Luteolin-6-C-(5''-glucuronyl)xyloside	0.946909	0.0041532	positive
TraesCS7B02G401400	Protocatechuic acid-4-O-glucoside	0.984912	0.000339768	positive
TraesCS7D02G483200	Chlorogenic acid methyl ester	0.996265	2.08943e-05	positive
TraesCS7D02G483200	Syringin	0.98445	0.00036081	positive
