# Supplementary material for: Dynamic Metabolomics and Transcriptomics Analyses for Characterization of Phenolic Compounds and Their Biosynthetic Characteristics in Wheat Grain
Source: Front Nutr. 2022 Feb 16;9:844337. doi: 10.3389/fnut.2022.844337 (PMC8888538; doi:10.3389/fnut.2022.844337)
Supplement: Supplementary file 9 [file Table_9.XLSX]

## Sheet: Sheet1
Table S9 The correlation coefficient between identified DEGs at 30 DAA and differentially expressed phenolics at maturity between HPm512 and ZM22.
Gene ID	Metabolism compounds	rho	pvalue	relation
TraesCS2D02G478200	1-O-Galloyl-D-glucose	-0.996573	1.76011e-05	negtive
TraesCS2D02G481000	1-O-Galloyl-D-glucose	-0.99489	3.90957e-05	negtive
TraesCS5B02G021200	1-O-Galloyl-D-glucose	-0.991893	9.83264e-05	negtive
TraesCS5D02G029400	Rutin	-0.986976	0.000253317	negtive
TraesCS5B02G021200	Protocatechuic acid-4-O-glucoside	-0.985618	0.000308794	negtive
TraesCS5A02G023600	Disinapoyl glucoside	-0.982044	0.000480748	negtive
TraesCS6B02G469700	1-O-Galloyl-D-glucose	-0.978961	0.000659329	negtive
TraesCS2D02G481000	Protocatechuic acid-4-O-glucoside	-0.976051	0.000853497	negtive
TraesCS2D02G478200	Protocatechuic acid-4-O-glucoside	-0.975181	0.000916361	negtive
TraesCS7A02G196700	Rutin	-0.974705	0.000951698	negtive
TraesCS5D02G029400	Diosmetin-7-O-galactoside	-0.974463	0.000969863	negtive
TraesCS2D02G481000	1-O-Gentisoyl-D-glucoside	-0.973084	0.00107695	negtive
TraesCS7D02G198300	Disinapoyl glucoside	-0.971813	0.00118053	negtive
TraesCS5D02G029400	1-O-Sinapoyl-D-glucose	-0.970563	0.00128704	negtive
TraesCS5B02G021200	1-O-Gentisoyl-D-glucoside	-0.970111	0.00132668	negtive
TraesCS7A02G196700	Disinapoyl glucoside	-0.968668	0.00145717	negtive
TraesCS5B02G021200	Disinapoyl glucoside	-0.966842	0.00163099	negtive
TraesCS2D02G478200	1-O-Gentisoyl-D-glucoside	-0.966198	0.00169457	negtive
TraesCS1A02G302300	Gallic acid-4-O-glucoside	-0.961623	0.00218093	negtive
TraesCS5D02G029400	1-O-Galloyl-D-glucose	-0.958791	0.00251227	negtive
TraesCS5A02G023600	Rutin	-0.956379	0.00281265	negtive
TraesCS6B02G469700	Disinapoyl glucoside	-0.955423	0.00293639	negtive
TraesCS7D02G198300	Rutin	-0.955204	0.00296511	negtive
TraesCS6B02G469700	Protocatechuic acid-4-O-glucoside	-0.954067	0.00311631	negtive
TraesCS5A02G023600	1-O-Galloyl-D-glucose	-0.953603	0.00317905	negtive
TraesCS2D02G478200	Disinapoyl glucoside	-0.953323	0.00321724	negtive
TraesCS7D02G198300	1-O-Galloyl-D-glucose	-0.953208	0.00323295	negtive
TraesCS6B02G469700	1-O-Gentisoyl-D-glucoside	-0.950713	0.00358394	negtive
TraesCS5D02G029400	Luteolin-6-C-(5''-glucuronyl)xyloside	-0.950376	0.00363274	negtive
TraesCS5D02G029400	Protocatechuic acid-4-O-glucoside	-0.947631	0.00404201	negtive
TraesCS5D02G030800	Rutin	-0.947364	0.00408291	negtive
TraesCS1A02G302300	Disinapoyl glucoside	-0.946804	0.00416942	negtive
TraesCS5D02G029400	1-O-Gentisoyl-D-glucoside	-0.946754	0.00417717	negtive
TraesCS7A02G196700	1-O-Galloyl-D-glucose	-0.946597	0.00420167	negtive
TraesCS5B02G436400	Tricin-5-O-Glucoside	-0.943647	0.00467396	negtive
TraesCS5D02G030800	1-O-Galloyl-D-glucose	-0.942419	0.00487784	negtive
TraesCS3D02G422900	1-O-Galloyl-D-glucose	-0.942099	0.00493175	negtive
TraesCS3A02G427300	Diosmetin-7-O-galactoside	-0.940518	0.00520187	negtive
TraesCS6B02G469700	Gallic acid-4-O-glucoside	-0.938212	0.00560877	negtive
TraesCS6D02G407000	Tricin-5-O-Glucoside	-0.936451	0.00592942	negtive
TraesCS2D02G481000	Disinapoyl glucoside	-0.936269	0.00596302	negtive
TraesCS6B02G469700	Rutin	-0.93585	0.00604076	negtive
TraesCS6D02G407000	Rutin	-0.93324	0.00653666	negtive
TraesCS7D02G236400	Gallic acid-4-O-glucoside	-0.930356	0.00710659	negtive
TraesCS5D02G030800	Protocatechuic acid-4-O-glucoside	-0.929468	0.00728664	negtive
TraesCS5D02G030800	1-O-Gentisoyl-D-glucoside	-0.929391	0.00730249	negtive
TraesCS7A02G196700	Diosmetin-7-O-galactoside	-0.928179	0.00755223	negtive
TraesCS7D02G198300	Gallic acid-4-O-glucoside	-0.928151	0.00755795	negtive
TraesCS5D02G029400	Disinapoyl glucoside	-0.927898	0.00761053	negtive
TraesCS5A02G023600	Protocatechuic acid-4-O-glucoside	-0.927009	0.007797	negtive
TraesCS3D02G422900	Diosmetin-7-O-galactoside	-0.924201	0.00840056	negtive
TraesCS7D02G198300	Diosmetin-7-O-galactoside	-0.923994	0.00844583	negtive
TraesCS5D02G030800	Disinapoyl glucoside	-0.92157	0.00898563	negtive
TraesCS3A02G427300	Rutin	-0.92145	0.00901275	negtive
TraesCS3A02G427300	1-O-Galloyl-D-glucose	-0.9197	0.00941335	negtive
TraesCS6B02G469700	Diosmetin-7-O-galactoside	-0.917468	0.00993619	negtive
TraesCS7D02G236400	Rutin	-0.916754	0.0101064	negtive
TraesCS1A02G302300	1-O-Galloyl-D-glucose	-0.916729	0.0101123	negtive
TraesCS7A02G196700	Protocatechuic acid-4-O-glucoside	-0.916235	0.0102309	negtive
TraesCS5D02G030800	Gallic acid-4-O-glucoside	-0.914539	0.0106433	negtive
TraesCS3A02G427300	Disinapoyl glucoside	-0.91365	0.0108625	negtive
TraesCS5B02G021200	1-O-Sinapoyl-D-glucose	-0.91199	0.0112777	negtive
TraesCS5B02G021200	Rutin	-0.910751	0.0115925	negtive
TraesCS5D02G030800	Diosmetin-7-O-galactoside	-0.910296	0.0117093	negtive
TraesCS5A02G023600	Tricin-5-O-Glucoside	-0.909237	0.011983	negtive
TraesCS7A02G196700	1-O-Sinapoyl-D-glucose	-0.90772	0.0123804	negtive
TraesCS7D02G198300	Protocatechuic acid-4-O-glucoside	-0.906077	0.0128181	negtive
TraesCS5A02G023600	1-O-Gentisoyl-D-glucoside	-0.905679	0.0129252	negtive
TraesCS1A02G302300	Tricin-5-O-Glucoside	-0.905657	0.012931	negtive
TraesCS2D02G478200	1-O-Sinapoyl-D-glucose	-0.90549	0.0129761	negtive
TraesCS6A02G419300	Gallic acid-4-O-glucoside	-0.905012	0.0131054	negtive
TraesCS7D02G236400	Diosmetin-7-O-galactoside	-0.904439	0.0132614	negtive
TraesCS5B02G436400	Rutin	-0.902947	0.0136718	negtive
TraesCS6B02G469700	1-O-Sinapoyl-D-glucose	-0.901888	0.0139668	negtive
TraesCS7A02G196700	Tricin-5-O-Glucoside	-0.901446	0.0140908	negtive
TraesCS7A02G196700	1-O-Gentisoyl-D-glucoside	-0.901197	0.0141607	negtive
TraesCS3D02G422900	1-O-Gentisoyl-D-glucoside	-0.900999	0.0142166	negtive
TraesCS5A02G023600	Diosmetin-7-O-galactoside	-0.900903	0.0142438	negtive
TraesCS5D02G030800	1-O-Sinapoyl-D-glucose	-0.900861	0.0142555	negtive
TraesCS2D02G478200	Diosmetin-7-O-galactoside	-0.900736	0.0142908	negtive
TraesCS2B02G506600	Vitexin	0.900044	0.0144873	positive
TraesCS6B02G339100	Protocatechuic acid-4-O-glucoside	0.900433	0.014377	positive
TraesCS3D02G126300	Tricin-5-O-Glucoside	0.901571	0.0140555	positive
TraesCS7A02G411400	Diosmetin-7-O-galactoside	0.901691	0.0140219	positive
TraesCS4A02G107400	Luteolin-6-C-(5''-glucuronyl)xyloside	0.901976	0.0139421	positive
TraesCS6D02G288800	Diosmetin-7-O-galactoside	0.904396	0.0132734	positive
TraesCS2B02G506600	Tricin-7-O-Glucoside	0.904422	0.0132663	positive
TraesCS2B02G506600	1-O-Sinapoyl-D-glucose	0.904652	0.0132034	positive
TraesCS1A02G033200	Diosmetin-7-O-galactoside	0.906622	0.0126722	positive
TraesCS7A02G411400	Rutin	0.908118	0.0122756	positive
TraesCS6D02G288800	1-O-Gentisoyl-D-glucoside	0.908292	0.0122299	positive
TraesCS3D02G126300	Diosmetin-7-O-galactoside	0.910605	0.0116301	positive
TraesCS7A02G411400	1-O-Salicyl-D-glucose	0.91199	0.0112777	positive
TraesCS2B02G506600	Chrysoeriol-6,8-di-C-glucoside	0.913258	0.0109599	positive
TraesCS6B02G339100	Rutin	0.915812	0.0103331	positive
TraesCS2B02G506600	Chrysoeriol-6-C-glucoside-4'-O-glucoside	0.918187	0.00976628	positive
TraesCS7A02G411400	1-O-Sinapoyl-D-glucose	0.918719	0.00964141	positive
TraesCS3D02G126300	Disinapoyl glucoside	0.91917	0.00953615	positive
TraesCS2B02G506600	1-O-Gentisoyl-D-glucoside	0.919971	0.00935079	positive
TraesCS1A02G033200	1-O-Galloyl-D-glucose	0.920752	0.00917156	positive
TraesCS2B02G506600	1-O-Salicyl-D-glucose	0.923076	0.00864838	positive
TraesCS2B02G506600	Hyperin	0.923254	0.00860898	positive
TraesCS6D02G288800	Protocatechuic acid-4-O-glucoside	0.92487	0.00825485	positive
TraesCS6A02G309400	1-O-Gentisoyl-D-glucoside	0.925495	0.00811976	positive
TraesCS2B02G506600	Hispidulin-8-C-glucoside	0.926002	0.00801105	positive
TraesCS6A02G309400	Protocatechuic acid-4-O-glucoside	0.928431	0.00749999	positive
TraesCS6A02G309400	1-O-Sinapoyl-D-glucose	0.928715	0.00744131	positive
TraesCS2B02G506600	Diosmetin-6-C-glucoside	0.928929	0.00739705	positive
TraesCS2B02G506600	Chrysoeriol-8-C-glucoside	0.930951	0.00698709	positive
TraesCS3D02G502000	Disinapoyl glucoside	0.931289	0.00691955	positive
TraesCS6D02G288800	Gallic acid-4-O-glucoside	0.931838	0.00681072	positive
TraesCS6B02G339100	Gallic acid-4-O-glucoside	0.933848	0.00641944	positive
TraesCS4A02G107400	1-O-Sinapoyl-D-glucose	0.936065	0.00600094	positive
TraesCS2A02G132600	Disinapoyl glucoside	0.936524	0.00591585	positive
TraesCS7A02G411400	Disinapoyl glucoside	0.936757	0.00587304	positive
TraesCS6D02G288800	Rutin	0.937244	0.00578388	positive
TraesCS4A02G107400	Diosmetin-7-O-galactoside	0.939192	0.00543402	positive
TraesCS1A02G033200	Rutin	0.943211	0.0047459	positive
TraesCS1A02G033200	Gallic acid-4-O-glucoside	0.944496	0.00453552	positive
TraesCS3D02G502000	Rutin	0.948637	0.00388955	positive
TraesCS1A02G033200	Disinapoyl glucoside	0.949469	0.0037656	positive
TraesCS1D02G034600	Tricin-5-O-Glucoside	0.951206	0.00351319	positive
TraesCS6A02G309400	Disinapoyl glucoside	0.952796	0.00328973	positive
TraesCS6B02G339100	1-O-Galloyl-D-glucose	0.955565	0.00291783	positive
TraesCS4A02G107400	1-O-Gentisoyl-D-glucoside	0.958494	0.00254841	positive
TraesCS6A02G309400	Diosmetin-7-O-galactoside	0.960416	0.00231938	positive
TraesCS4A02G107400	Rutin	0.961152	0.00223439	positive
TraesCS6A02G309400	1-O-Galloyl-D-glucose	0.961539	0.00219042	positive
TraesCS3D02G126300	Rutin	0.963465	0.00197782	positive
TraesCS4A02G107400	Disinapoyl glucoside	0.965141	0.00180156	positive
TraesCS4A02G107400	Protocatechuic acid-4-O-glucoside	0.966314	0.00168303	positive
TraesCS3D02G502000	Tricin-5-O-Glucoside	0.968072	0.00151286	positive
TraesCS6D02G288800	1-O-Galloyl-D-glucose	0.96813	0.00150737	positive
TraesCS2A02G132600	Gallic acid-4-O-glucoside	0.969919	0.00134371	positive
TraesCS6A02G309400	Rutin	0.978376	0.000696337	positive
TraesCS7A02G411400	1-O-Gentisoyl-D-glucoside	0.982409	0.000461466	positive
TraesCS4A02G107400	1-O-Galloyl-D-glucose	0.984167	0.000374042	positive
TraesCS7A02G411400	Protocatechuic acid-4-O-glucoside	0.985348	0.000320451	positive
TraesCS6D02G288800	Disinapoyl glucoside	0.987647	0.000227939	positive
TraesCS6B02G339100	Disinapoyl glucoside	0.988863	0.000185352	positive
TraesCS7A02G411400	1-O-Galloyl-D-glucose	0.98947	0.000165748	positive
1-O-Galloyl-D-glucose	TraesCS2B02G534000	-0.994108	5.19743e-05	negtive
Disinapoyl glucoside	TraesCS5B02G176700	-0.992053	9.44894e-05	negtive
1-O-Galloyl-D-glucose	TraesCS7D02G505400	-0.989912	0.000152135	negtive
1-O-Galloyl-D-glucose	TraesCS3A02G041200	-0.98708	0.000249313	negtive
Disinapoyl glucoside	TraesCS3D02G390000	-0.986764	0.000261614	negtive
Disinapoyl glucoside	TraesCS3D02G039000	-0.985349	0.000320413	negtive
Diosmetin-7-O-galactoside	TraesCS4B02G176700	-0.983599	0.000401278	negtive
Rutin	TraesCS4B02G176700	-0.981517	0.000509292	negtive
Disinapoyl glucoside	TraesCS4B02G292900	-0.980385	0.000573366	negtive
Disinapoyl glucoside	TraesCS3A02G139000	-0.979654	0.000616747	negtive
1-O-Galloyl-D-glucose	TraesCS3A02G209700	-0.979341	0.00063581	negtive
1-O-Galloyl-D-glucose	TraesCS4D02G178400	-0.978777	0.000670825	negtive
Disinapoyl glucoside	TraesCS2A02G099900	-0.978741	0.000673106	negtive
1-O-Galloyl-D-glucose	TraesCS7A02G495800	-0.978621	0.000680722	negtive
Disinapoyl glucoside	TraesCS3B02G156600	-0.978303	0.000701015	negtive
Protocatechuic acid-4-O-glucoside	TraesCS2B02G534000	-0.977901	0.000727161	negtive
1-O-Galloyl-D-glucose	TraesCS3D02G039000	-0.977564	0.000749419	negtive
1-O-Galloyl-D-glucose	TraesCS3B02G404500	-0.977256	0.000770031	negtive
1-O-Galloyl-D-glucose	TraesCS3D02G327600	-0.976789	0.000801878	negtive
Rutin	TraesCS4A02G011600	-0.976517	0.000820731	negtive
Diosmetin-7-O-galactoside	TraesCS6D02G161300	-0.976506	0.000821467	negtive
Rutin	TraesCS2A02G342500	-0.97621	0.000842191	negtive
1-O-Galloyl-D-glucose	TraesCS2D02G506500	-0.976045	0.00085388	negtive
Rutin	TraesCS1D02G220900	-0.975921	0.000862719	negtive
1-O-Galloyl-D-glucose	TraesCS2A02G534300	-0.975762	0.000874105	negtive
Disinapoyl glucoside	TraesCS7D02G518100	-0.975314	0.000906564	negtive
Protocatechuic acid-4-O-glucoside	TraesCS3A02G209700	-0.974918	0.000935787	negtive
Protocatechuic acid-4-O-glucoside	TraesCS3B02G404500	-0.974314	0.000981188	negtive
Disinapoyl glucoside	TraesCS3A02G041200	-0.974089	0.000998381	negtive
Disinapoyl glucoside	TraesCS6A02G290800	-0.973176	0.00106961	negtive
1-O-Gentisoyl-D-glucoside	TraesCS2B02G534000	-0.972803	0.00109943	negtive
Protocatechuic acid-4-O-glucoside	TraesCS4A02G128100	-0.971197	0.00123247	negtive
Disinapoyl glucoside	TraesCS6B02G321100	-0.971057	0.00124444	negtive
Diosmetin-7-O-galactoside	TraesCS4A02G011600	-0.969858	0.00134912	negtive
1-O-Galloyl-D-glucose	TraesCS3A02G139000	-0.969542	0.00137738	negtive
1-O-Gentisoyl-D-glucoside	TraesCS6D02G161300	-0.96952	0.00137936	negtive
1-O-Galloyl-D-glucose	TraesCS5B02G176700	-0.969286	0.00140055	negtive
Disinapoyl glucoside	TraesCS6D02G309500	-0.968639	0.00145985	negtive
Disinapoyl glucoside	TraesCS3D02G238600	-0.968609	0.00146266	negtive
Gallic acid-4-O-glucoside	TraesCS3A02G334100	-0.96847	0.00147554	negtive
1-O-Galloyl-D-glucose	TraesCS4A02G128100	-0.966722	0.0016427	negtive
Protocatechuic acid-4-O-glucoside	TraesCS7D02G505400	-0.96669	0.00164585	negtive
Disinapoyl glucoside	TraesCS3D02G327600	-0.966396	0.00167492	negtive
Rutin	TraesCS3B02G404500	-0.966393	0.00167516	negtive
1-O-Galloyl-D-glucose	TraesCS6D02G161300	-0.966266	0.00168779	negtive
1-O-Gentisoyl-D-glucoside	TraesCS3B02G404500	-0.965274	0.00178795	negtive
1-O-Galloyl-D-glucose	TraesCS3D02G390000	-0.965207	0.00179474	negtive
Protocatechuic acid-4-O-glucoside	TraesCS4D02G178400	-0.964969	0.00181924	negtive
Rutin	TraesCS3D02G327600	-0.964222	0.00189718	negtive
Diosmetin-7-O-galactoside	TraesCS2A02G342500	-0.963214	0.00200491	negtive
Disinapoyl glucoside	TraesCS7D02G505400	-0.963167	0.00200997	negtive
1-O-Galloyl-D-glucose	TraesCS1B02G232700	-0.962952	0.00203343	negtive
Disinapoyl glucoside	TraesCS3A02G209700	-0.962145	0.00212237	negtive
1-O-Gentisoyl-D-glucoside	TraesCS3A02G209700	-0.962038	0.00213431	negtive
1-O-Gentisoyl-D-glucoside	TraesCS7D02G505400	-0.961573	0.00218657	negtive
Rutin	TraesCS4D02G178400	-0.961134	0.00223654	negtive
1-O-Galloyl-D-glucose	TraesCS7D02G518100	-0.96082	0.00227252	negtive
1-O-Galloyl-D-glucose	TraesCS4B02G292900	-0.959614	0.00241362	negtive
1-O-Galloyl-D-glucose	TraesCS2A02G342500	-0.959152	0.00246879	negtive
Disinapoyl glucoside	TraesCS2B02G534000	-0.959045	0.00248158	negtive
1-O-Sinapoyl-D-glucose	TraesCS4B02G176700	-0.958743	0.00251804	negtive
1-O-Gentisoyl-D-glucoside	TraesCS4D02G178400	-0.958416	0.00255786	negtive
Diosmetin-7-O-galactoside	TraesCS5D02G308600	-0.95809	0.00259782	negtive
Disinapoyl glucoside	TraesCS4D02G178400	-0.957947	0.00261548	negtive
Rutin	TraesCS5D02G308600	-0.957853	0.00262712	negtive
1-O-Galloyl-D-glucose	TraesCS4B02G176700	-0.95761	0.00265732	negtive
1-O-Sinapoyl-D-glucose	TraesCS6D02G161300	-0.957292	0.002697	negtive
Rutin	TraesCS1B02G232700	-0.957164	0.00271305	negtive
1-O-Sinapoyl-D-glucose	TraesCS3B02G404500	-0.95714	0.0027161	negtive
1-O-Galloyl-D-glucose	TraesCS2A02G099900	-0.956423	0.0028071	negtive
1-O-Galloyl-D-glucose	TraesCS4A02G011600	-0.956026	0.00285809	negtive
1-O-Gentisoyl-D-glucoside	TraesCS7A02G495800	-0.955907	0.00287337	negtive
Disinapoyl glucoside	TraesCS1D02G220900	-0.955488	0.00292785	negtive
Disinapoyl glucoside	TraesCS1B02G232700	-0.955262	0.00295741	negtive
Disinapoyl glucoside	TraesCS2D02G506500	-0.955097	0.00297916	negtive
Disinapoyl glucoside	TraesCS4A02G128100	-0.954915	0.0030031	negtive
Protocatechuic acid-4-O-glucoside	TraesCS3D02G327600	-0.954352	0.00307804	negtive
1-O-Gentisoyl-D-glucoside	TraesCS4A02G128100	-0.953629	0.0031756	negtive
1-O-Galloyl-D-glucose	TraesCS6D02G309500	-0.953281	0.00322296	negtive
Rutin	TraesCS3A02G209700	-0.953262	0.00322565	negtive
Luteolin-6-C-(5''-glucuronyl)xyloside	TraesCSU02G080900	-0.953129	0.00324384	negtive
Disinapoyl glucoside	TraesCS3A02G334100	-0.952587	0.00331874	negtive
Protocatechuic acid-4-O-glucoside	TraesCS3A02G041200	-0.952106	0.00338582	negtive
Disinapoyl glucoside	TraesCS3B02G404500	-0.951553	0.0034638	negtive
Rutin	TraesCS3D02G390000	-0.951516	0.00346906	negtive
Disinapoyl glucoside	TraesCS2A02G534300	-0.951425	0.00348205	negtive
Gallic acid-4-O-glucoside	TraesCS4B02G292900	-0.951175	0.00351759	negtive
Protocatechuic acid-4-O-glucoside	TraesCS6D02G161300	-0.951116	0.00352605	negtive
Diosmetin-7-O-galactoside	TraesCS1B02G232700	-0.950893	0.00355811	negtive
1-O-Galloyl-D-glucose	TraesCS1D02G220900	-0.95027	0.00364806	negtive
1-O-Galloyl-D-glucose	TraesCS5A02G491600	0.950132	0.00366828	positive
3-O-Feruloylquinic acid	TraesCS7A02G488600	0.951009	0.00354141	positive
1-O-Galloyl-D-glucose	TraesCS5D02G320800	0.951407	0.00348455	positive
Disinapoyl glucoside	TraesCS2D02G190500	0.951789	0.00343037	positive
1-O-Sinapoyl-D-glucose	TraesCS4B02G320400	0.952301	0.00335846	positive
Disinapoyl glucoside	TraesCS1D02G072600	0.953375	0.00321019	positive
Disinapoyl glucoside	TraesCS3B02G270500	0.953787	0.00315413	positive
Rutin	TraesCS5B02G115100	0.954052	0.00311832	positive
Diosmetin-7-O-galactoside	TraesCS5B02G115100	0.954268	0.00308928	positive
Protocatechuic acid-4-O-glucoside	TraesCS4B02G320400	0.954704	0.00303115	positive
Disinapoyl glucoside	TraesCS4B02G320400	0.954783	0.00302063	positive
1-O-Galloyl-D-glucose	TraesCS1D02G072600	0.955874	0.00287772	positive
Diosmetin-7-O-galactoside	TraesCS7D02G117600	0.956103	0.00284808	positive
Diosmetin-7-O-galactoside	TraesCS1D02G072600	0.956599	0.00278465	positive
Hispidulin-8-C-glucoside*	TraesCS7A02G488600	0.95775	0.00263993	positive
Rutin	TraesCS7D02G117600	0.958459	0.00255258	positive
1-O-Sinapoyl-D-glucose	TraesCS7B02G391800	0.958759	0.00251616	positive
Luteolin-6-C-(5''-glucuronyl)xyloside	TraesCS7D02G117600	0.959496	0.0024276	positive
Diosmetin-7-O-galactoside	TraesCS7B02G018700	0.959694	0.0024041	positive
1-O-Gentisoyl-D-glucoside	TraesCS7B02G018700	0.960291	0.0023339	positive
Diosmetin-7-O-galactoside	TraesCS6B02G017900	0.961124	0.00223765	positive
Chrysoeriol-8-C-glucoside	TraesCS7A02G488600	0.961404	0.00220575	positive
1-O-Sinapoyl-D-glucose	TraesCS7B02G018700	0.961807	0.00216023	positive
Protocatechuic acid-4-O-glucoside	TraesCS7B02G018700	0.962643	0.0020673	positive
1-O-Sinapoyl-D-glucose	TraesCS5A02G314600	0.962716	0.00205921	positive
Diosmetin-7-O-galactoside	TraesCS3B02G318300	0.963084	0.00201905	positive
Rutin	TraesCS2B02G127800	0.964048	0.00191563	positive
Rutin	TraesCS2D02G190500	0.9642	0.00189956	positive
1-O-Galloyl-D-glucose	TraesCS4B02G320400	0.965014	0.0018146	positive
1-O-Gentisoyl-D-glucoside	TraesCS6B02G343900	0.965551	0.00175968	positive
1-O-Galloyl-D-glucose	TraesCS7D02G117600	0.966026	0.00171174	positive
Protocatechuic acid-4-O-glucoside	TraesCS7B02G267300	0.966728	0.00164211	positive
Protocatechuic acid-4-O-glucoside	TraesCS7A02G488600	0.967076	0.00160814	positive
Diosmetin-6-C-glucoside	TraesCS7A02G488600	0.967432	0.00157378	positive
Rutin	TraesCS5A02G174200	0.967469	0.00157018	positive
1-O-Salicyl-D-glucose	TraesCS7B02G391800	0.968278	0.00149348	positive
Chlorogenic acid methyl ester	TraesCS5B02G115100	0.968763	0.00144836	positive
Disinapoyl glucoside	TraesCS7B02G267300	0.969016	0.00142519	positive
1-O-Galloyl-D-glucose	TraesCS7B02G018700	0.97094	0.00125448	positive
1-O-Galloyl-D-glucose	TraesCS7B02G391800	0.971428	0.00121287	positive
1-O-Salicyl-D-glucose	TraesCS7A02G488600	0.972596	0.00111619	positive
Luteolin-6-C-(5''-glucuronyl)xyloside	TraesCS5B02G115100	0.973243	0.00106436	positive
Rutin	TraesCS3B02G270500	0.973983	0.00100651	positive
Rutin	TraesCS5A02G314600	0.97469	0.000952754	positive
1-O-Sinapoyl-D-glucose	TraesCS7A02G488600	0.975473	0.000894958	positive
Diosmetin-7-O-galactoside	TraesCS5A02G314600	0.977835	0.000731495	positive
Syringin	TraesCS5B02G115100	0.97854	0.000685878	positive
Rutin	TraesCS4B02G320400	0.978661	0.000678178	positive
Rutin	TraesCS7B02G018700	0.979254	0.000641156	positive
Protocatechuic acid-4-O-glucoside	TraesCS7D02G117600	0.979632	0.000618072	positive
Rutin	TraesCS1D02G072600	0.980025	0.000594539	positive
1-O-Galloyl-D-glucose	TraesCS7B02G267300	0.980054	0.000592787	positive
Rutin	TraesCS1A02G329900	0.980397	0.000572623	positive
1-O-Gentisoyl-D-glucoside	TraesCS7A02G488600	0.981284	0.000522134	positive
1-O-Gentisoyl-D-glucoside	TraesCS7D02G117600	0.981737	0.000497267	positive
Disinapoyl glucoside	TraesCS5A02G491600	0.98253	0.000455153	positive
Protocatechuic acid-4-O-glucoside	TraesCS6B02G343900	0.983134	0.000424275	positive
1-O-Galloyl-D-glucose	TraesCS6B02G343900	0.984814	0.00034418	positive
1-O-Sinapoyl-D-glucose	TraesCS5B02G115100	0.985416	0.000317472	positive
Disinapoyl glucoside	TraesCS5D02G320800	0.986121	0.000287603	positive
1-O-Sinapoyl-D-glucose	TraesCS7D02G117600	0.987075	0.00024952	positive
Rutin	TraesCS3B02G318300	0.988151	0.00020975	positive
Rutin	TraesCS6B02G017900	0.993216	6.88741e-05	positive
Protocatechuic acid-4-O-glucoside	TraesCS7B02G391800	0.995103	3.59102e-05	positive
1-O-Gentisoyl-D-glucoside	TraesCS7B02G391800	0.998731	2.41577e-06	positive
TraesCS1A02G320000	Coniferin	-0.966932	0.00162216	negtive
TraesCS1A02G320000	1-O-Galloyl-D-glucose	-0.955787	0.00288902	negtive
TraesCS1B02G476400	Rutin	-0.959744	0.00239821	negtive
TraesCS1B02G476400	Coniferin	-0.954416	0.00306952	negtive
TraesCS1D02G009500	1-O-Galloyl-D-glucose	-0.987414	0.000236612	negtive
TraesCS1D02G009500	Coniferin	-0.973496	0.00104441	negtive
TraesCS1D02G009500	1-O-Gentisoyl-D-glucoside	-0.961882	0.00215173	negtive
TraesCS1D02G009500	Protocatechuic acid-4-O-glucoside	-0.959434	0.00243497	negtive
TraesCS1D02G009600	Disinapoyl glucoside	-0.98744	0.000235639	negtive
TraesCS1D02G009600	Gallic acid-4-O-glucoside	-0.956733	0.0027676	negtive
TraesCS1D02G019400	Coniferin	-0.969116	0.00141603	negtive
TraesCS1D02G019400	Protocatechuic acid-4-O-glucoside	-0.966112	0.00170316	negtive
TraesCS1D02G019400	Rutin	-0.964984	0.00181766	negtive
TraesCS1D02G019400	1-O-Sinapoyl-D-glucose	-0.964641	0.00185327	negtive
TraesCS1D02G019400	1-O-Galloyl-D-glucose	-0.962352	0.00209941	negtive
TraesCS1D02G019400	Luteolin-6-C-(5''-glucuronyl)xyloside	-0.961997	0.00213887	negtive
TraesCS1D02G019400	1-O-Gentisoyl-D-glucoside	-0.953116	0.00324564	negtive
TraesCS1D02G176400	1-O-Sinapoyl-D-glucose	0.970211	0.00131784	positive
TraesCS1D02G176400	1-O-Gentisoyl-D-glucoside	0.972174	0.00115066	positive
TraesCS1D02G176400	Protocatechuic acid-4-O-glucoside	0.972358	0.00113552	positive
TraesCS2A02G105500	Disinapoyl glucoside	0.957267	0.00270019	positive
TraesCS2A02G105500	Diosmetin-7-O-galactoside	0.959681	0.00240565	positive
TraesCS2A02G105500	Rutin	0.97256	0.00111909	positive
TraesCS2A02G105500	1-O-Galloyl-D-glucose	0.975669	0.00088083	positive
TraesCS2A02G105500	Coniferin	0.995964	2.43983e-05	positive
TraesCS2A02G527700	Coniferin	-0.992374	8.70149e-05	negtive
TraesCS2A02G527700	Rutin	-0.980539	0.000564428	negtive
TraesCS2A02G527700	Diosmetin-7-O-galactoside	-0.971172	0.0012346	negtive
TraesCS2A02G527700	1-O-Galloyl-D-glucose	-0.955144	0.00297296	negtive
TraesCS2B02G048400	Disinapoyl glucoside	-0.965691	0.00174552	negtive
TraesCS2B02G122400	1-O-Galloyl-D-glucose	0.952064	0.00339167	positive
TraesCS2B02G122400	Disinapoyl glucoside	0.968423	0.00147988	positive
TraesCS2B02G122400	Rutin	0.975497	0.000893257	positive
TraesCS2B02G122400	Coniferin	0.99772	7.79059e-06	positive
TraesCS2B02G518300	Disinapoyl glucoside	0.965275	0.00178785	positive
TraesCS2B02G518300	1-O-Galloyl-D-glucose	0.97175	0.00118579	positive
TraesCS2B02G518300	Coniferin	0.995015	3.72086e-05	positive
TraesCS2B02G518400	Chlorogenic acid methyl ester	0.951061	0.00353398	positive
TraesCS2B02G518400	1-O-Sinapoyl-D-glucose	0.954776	0.00302157	positive
TraesCS2B02G518400	Diosmetin-7-O-galactoside	0.961527	0.00219184	positive
TraesCS2B02G518400	Syringin	0.975566	0.000888255	positive
TraesCS2B02G518400	Rutin	0.977841	0.000731062	positive
TraesCS2B02G558400	Coniferin	-0.983551	0.000403635	negtive
TraesCS2B02G558400	Rutin	-0.978427	0.00069304	negtive
TraesCS2B02G558400	Diosmetin-7-O-galactoside	-0.975703	0.000878331	negtive
TraesCS2D02G105100	1-O-Gentisoyl-D-glucoside	0.952249	0.00336573	positive
TraesCS2D02G105100	Protocatechuic acid-4-O-glucoside	0.957801	0.00263353	positive
TraesCS2D02G105100	Rutin	0.959243	0.00245789	positive
TraesCS2D02G105100	Disinapoyl glucoside	0.965326	0.00178262	positive
TraesCS2D02G105100	1-O-Galloyl-D-glucose	0.984078	0.00037825	positive
TraesCS2D02G105100	Coniferin	0.994905	3.88773e-05	positive
TraesCS2D02G490400	1-O-Galloyl-D-glucose	-0.976978	0.000788914	negtive
TraesCS2D02G490400	Protocatechuic acid-4-O-glucoside	-0.96937	0.00139297	negtive
TraesCS2D02G490400	Coniferin	-0.968916	0.00143434	negtive
TraesCS2D02G490400	Disinapoyl glucoside	-0.962706	0.0020603	negtive
TraesCS2D02G490400	1-O-Gentisoyl-D-glucoside	-0.9551	0.00297871	negtive
TraesCS2D02G490500	1-O-Galloyl-D-glucose	-0.98448	0.000359421	negtive
TraesCS2D02G490500	1-O-Gentisoyl-D-glucoside	-0.962702	0.00206081	negtive
TraesCS2D02G490500	Protocatechuic acid-4-O-glucoside	-0.960957	0.00225679	negtive
TraesCS2D02G527800	Coniferin	-0.977707	0.000739915	negtive
TraesCS2D02G527800	1-O-Galloyl-D-glucose	-0.969368	0.00139308	negtive
TraesCS2D02G527800	Diosmetin-7-O-galactoside	-0.967596	0.00155802	negtive
TraesCS2D02G527800	Rutin	-0.960711	0.00228511	negtive
TraesCS2D02G527800	1-O-Gentisoyl-D-glucoside	-0.956076	0.00285162	negtive
TraesCS2D02G530600	Coniferin	-0.99795	6.30157e-06	negtive
TraesCS2D02G530600	1-O-Galloyl-D-glucose	-0.978453	0.000691399	negtive
TraesCS2D02G530600	Disinapoyl glucoside	-0.969693	0.00136389	negtive
TraesCS2D02G530600	Rutin	-0.960276	0.00233561	negtive
TraesCS3A02G136100	Diosmetin-7-O-galactoside	-0.959885	0.00238152	negtive
TraesCS3A02G407800	3,4-Dimethoxycinnamic acid	0.955661	0.0029053	positive
TraesCS3A02G407800	Rutin	0.961986	0.00214014	positive
TraesCS3A02G407800	Tricin	0.97061	0.00128295	positive
TraesCS3B02G259000	1-O-Galloyl-D-glucose	0.981894	0.000488772	positive
TraesCS3D02G223500	Gallic acid-4-O-glucoside	-0.988834	0.000186312	negtive
TraesCS3D02G223500	Coniferin	-0.95311	0.00324648	negtive
TraesCS4B02G081200	Protocatechuic acid-4-O-glucoside	0.954085	0.00311394	positive
TraesCS4B02G081200	Coniferin	0.967137	0.00160225	positive
TraesCS4B02G081200	Disinapoyl glucoside	0.981536	0.000508236	positive
TraesCS4B02G081200	1-O-Galloyl-D-glucose	0.989036	0.000179646	positive
TraesCS4B02G346900	Disinapoyl glucoside	-0.978261	0.00070372	negtive
TraesCS4B02G346900	1-O-Galloyl-D-glucose	-0.962424	0.00209143	negtive
TraesCS5A02G146900	Coniferin	-0.979095	0.000650934	negtive
TraesCS5A02G146900	1-O-Galloyl-D-glucose	-0.975744	0.000875361	negtive
TraesCS5A02G146900	Protocatechuic acid-4-O-glucoside	-0.97437	0.00097695	negtive
TraesCS5A02G146900	Rutin	-0.968169	0.00150367	negtive
TraesCS5A02G146900	1-O-Gentisoyl-D-glucoside	-0.966258	0.00168859	negtive
TraesCS5A02G146900	1-O-Sinapoyl-D-glucose	-0.964282	0.00189086	negtive
TraesCS5A02G475600	Coniferin	-0.96206	0.00213191	negtive
TraesCS5B02G145800	Coniferin	-0.980437	0.000570324	negtive
TraesCS5B02G145800	Disinapoyl glucoside	-0.968175	0.00150315	negtive
TraesCS5B02G145800	Rutin	-0.951398	0.00348585	negtive
TraesCS5B02G269100	Diosmetin-7-O-galactoside	-0.958281	0.00257444	negtive
TraesCS5B02G269100	1-O-Galloyl-D-glucose	-0.955125	0.00297548	negtive
TraesCS5B02G269100	1-O-Gentisoyl-D-glucoside	-0.954193	0.00309941	negtive
TraesCS5B02G488900	Rutin	-0.987227	0.000243667	negtive
TraesCS5B02G488900	Tricin	-0.959866	0.00238378	negtive
TraesCS5D02G145400	Coniferin	-0.966039	0.00171041	negtive
TraesCS5D02G232400	Coniferin	-0.96329	0.00199666	negtive
TraesCS5D02G276200	Coniferin	-0.997978	6.12764e-06	negtive
TraesCS5D02G276200	1-O-Galloyl-D-glucose	-0.972491	0.00112473	negtive
TraesCS5D02G276200	Disinapoyl glucoside	-0.971192	0.00123289	negtive
TraesCS5D02G276200	Rutin	-0.969011	0.00142561	negtive
TraesCS5D02G489000	Coniferin	-0.983116	0.00042522	negtive
TraesCS5D02G489000	Disinapoyl glucoside	-0.966184	0.00169598	negtive
TraesCS5D02G489000	Rutin	-0.95349	0.00319453	negtive
TraesCS5D02G540800	Coniferin	0.962645	0.00206707	positive
TraesCS5D02G540800	1-O-Gentisoyl-D-glucoside	0.987693	0.000226266	positive
TraesCS5D02G540800	Protocatechuic acid-4-O-glucoside	0.991303	0.000113118	positive
TraesCS5D02G540800	1-O-Galloyl-D-glucose	0.996446	1.8923e-05	positive
TraesCS6B02G258200	Disinapoyl glucoside	-0.978897	0.000663312	negtive
TraesCS6B02G258200	1-O-Galloyl-D-glucose	-0.967378	0.00157896	negtive
TraesCS6B02G258400	1-O-Galloyl-D-glucose	0.977869	0.000729261	positive
TraesCS6B02G258400	Protocatechuic acid-4-O-glucoside	0.98314	0.000424004	positive
TraesCS6B02G258400	1-O-Gentisoyl-D-glucoside	0.990415	0.000137361	positive
TraesCS6D02G212200	1-O-Galloyl-D-glucose	0.955266	0.00295698	positive
TraesCS6D02G212200	Disinapoyl glucoside	0.975934	0.000861814	positive
TraesCS6D02G248000	Coniferin	-0.971786	0.00118284	negtive
TraesCS6D02G248000	Disinapoyl glucoside	-0.969712	0.00136219	negtive
TraesCS6D02G248000	Tricin-5-O-Glucoside	-0.955444	0.00293367	negtive
TraesCS6D02G365700	6,7,8-Tetrahydroxy-5-methoxyflavone	0.958762	0.00251585	positive
TraesCS6D02G365700	Tricin	0.982177	0.000473636	positive
TraesCS6D02G365700	3,4-Dimethoxycinnamic acid	0.983467	0.000407769	positive
TraesCS7A02G141100	Protocatechuic acid-4-O-glucoside	-0.950914	0.00355499	negtive
TraesCS7B02G041600	Coniferin	0.952588	0.00331852	positive
TraesCS7B02G041600	Diosmetin-7-O-galactoside	0.952831	0.00328496	positive
TraesCS7B02G041600	Rutin	0.95987	0.00238332	positive
TraesCS7B02G041600	1-O-Galloyl-D-glucose	0.964213	0.00189818	positive
TraesCS7B02G041600	Luteolin-6-C-(5''-glucuronyl)xyloside	0.966319	0.00168254	positive
TraesCS7B02G041600	1-O-Gentisoyl-D-glucoside	0.976874	0.00079606	positive
TraesCS7B02G041600	Protocatechuic acid-4-O-glucoside	0.977921	0.000725825	positive
TraesCS7B02G041600	1-O-Sinapoyl-D-glucose	0.986313	0.000279709	positive
TraesCS7B02G041900	1-O-Gentisoyl-D-glucoside	0.950151	0.00366547	positive
TraesCS7B02G041900	Coniferin	0.951717	0.00344064	positive
TraesCS7B02G041900	Luteolin-6-C-(5''-glucuronyl)xyloside	0.957187	0.0027102	positive
TraesCS7B02G041900	Diosmetin-7-O-galactoside	0.979087	0.000651475	positive
TraesCS7B02G041900	Rutin	0.985016	0.000335077	positive
TraesCS7B02G041900	1-O-Sinapoyl-D-glucose	0.988266	0.000205739	positive
TraesCS7B02G052600	Coniferin	0.965314	0.00178377	positive
TraesCS7B02G052600	1-O-Galloyl-D-glucose	0.979201	0.000644397	positive
TraesCS7B02G052600	Disinapoyl glucoside	0.984567	0.000355424	positive
TraesCS7B02G259100	Coniferin	-0.986577	0.000269061	negtive
TraesCS7B02G259100	Disinapoyl glucoside	-0.976598	0.00081506	negtive
TraesCS7B02G259100	1-O-Galloyl-D-glucose	-0.963303	0.00199529	negtive
TraesCS7B02G259100	Gallic acid-4-O-glucoside	-0.951251	0.00350682	negtive
TraesCS7B02G387100	Disinapoyl glucoside	0.955098	0.00297905	positive
TraesCS7B02G387100	Rutin	0.960967	0.00225564	positive
TraesCS7B02G387100	Coniferin	0.981228	0.00052529	positive
TraesCS7D02G353900	Disinapoyl glucoside	-0.963836	0.0019381	negtive
TraesCS7D02G353900	Coniferin	-0.959781	0.00239377	negtive
